# Supplementary material for: 1-Isopropenyl-1H-1,3-benzimidazol-2(3H)-one
Source: Acta Crystallogr Sect E Struct Rep Online. 2010 May 22;66(Pt 6):o1409. doi: 10.1107/S1600536810017897 (PMC2979410; doi:10.1107/S1600536810017897)
Supplement: Supplementary file 1 [file e-66-o1409-sup1.cif]

##############################################################################
###                                                                        ###
###        Electronic paper (Acta Crystallographica Section E)             ###
###                                                                        ###
##############################################################################
#                                                                            #
# This CIF contains the data in a paper accepted for publication in Acta     #
# Crystallographica Section E. It conforms to the requirements of Notes      #
# for Authors for Section E, and has been peer reviewed under the auspices   #
# of the IUCr Commission on Journals.                                        #
#                                                                            #
# Full details of the Crystallographic Information File format               #
# are given in the paper "The Crystallographic Information File (CIF):       #
# a New Standard Archive File for Crystallography" by S. R. Hall, F. H.      #
# Allen and I. D. Brown [Acta Cryst. (1991), A47, 655-685].                  #
#                                                                            #
# The current version of the core CIF dictionary is obtainable from          #
# ftp://ftp.iucr.org/pub/cif_core.dic. The current version number is 2.4.    #
#                                                                            #
# Software is freely available for graphical display of the structure(s) in  #
# this CIF.  For information consult the CIF home page http://www.iucr.org/  #
# cif/home.html                                                              #
#                                                                            #
# This file may be used for bona fide research purposes within the           #
# scientific community so long as proper attribution is given to the journal # 
# article from which it was obtained.                                        #
#                                                                            #
##############################################################################
                                             
data_global
_audit_creation_method     SHELXL-97
_journal_date_recd_electronic     2010-04-27
_journal_date_accepted     2010-05-14
_journal_name_full     'Acta Crystallographica, Section E'
_journal_year     2010
_journal_volume     66
_journal_issue      6
_journal_page_first     o1409
_journal_page_last     o1409
_journal_paper_category     QO
_journal_coeditor_code     NC2184
_publ_contact_author
;
     Dr. Seik Weng Ng
     Department of Chemistry
     University of Malaya
     50603 Kuala Lumpur
     Malaysia
;
_publ_contact_author_email     seikweng@um.edu.my
_publ_contact_author_fax     '03 7967 4193'
_publ_contact_author_phone     '03 7967 6778'
_publ_section_title
;
1-Isopropenyl-1<i>H</i>-1,3-benzimidazol-2(3<i>H</i>)-one
;
loop_
    _publ_author_name
    _publ_author_address
    'Saber, Asmaa'
;
Laboratoire de Chimie Organique H\'et\'erocyclique
P\^ole de Comp\'etences Pharmacochimie
Universit\'e Mohammed V-Agdal
BP 1014 Avenue Ibn Batout
Rabat
Morocco
;
    'Zouihri, Hafid'
;
CNRST Division UATRS
Angle Allal Fassi/FAR
BP 8027 Hay Riad
Rabat
Morocco
;
    'Essassi, El Mokhtar'
;
Laboratoire de Chimie Organique H\'et\'erocyclique
P\^ole de Comp\'etences Pharmacochimie
Universit\'e Mohammed V-Agdal
BP 1014 Avenue Ibn Batout
Rabat
Morocco
;
    'Ng, Seik Weng'
;
Department of Chemistry
University of Malaya
50603 Kuala Lumpur
Malaysia
;
_publ_section_synopsis     .
data_I
_audit_creation_method     SHELXL-97
_chemical_name_systematic
;
1-Isopropenyl-1<i>H</i>-1,3-benzimidazol-2(3<i>H</i>)-one
;
_chemical_name_common     ?
_chemical_formula_moiety     'C10 H10 N2 O'
_chemical_formula_sum     'C10 H10 N2 O'
_chemical_formula_iupac     'C10 H10 N2 O'
_chemical_formula_weight     174.20
_chemical_melting_point     ?
_symmetry_cell_setting     Monoclinic
_symmetry_space_group_name_H-M     'C 2/c'
_symmetry_space_group_name_Hall     '-C 2yc'
loop_
    _symmetry_equiv_pos_as_xyz
    'x, y, z'
    '-x, y, -z+1/2'
    'x+1/2, y+1/2, z'
    '-x+1/2, y+1/2, -z+1/2'
    '-x, -y, -z'
    'x, -y, z-1/2'
    '-x+1/2, -y+1/2, -z'
    'x+1/2, -y+1/2, z-1/2'
_cell_length_a     15.8724(2)
_cell_length_b     6.09710(10)
_cell_length_c     17.9313(3)
_cell_angle_alpha     90.00
_cell_angle_beta     90.961(2)
_cell_angle_gamma     90.00
_cell_volume     1735.07(5)
_cell_formula_units_Z     8
_cell_measurement_reflns_used     8296
_cell_measurement_theta_min     2.3
_cell_measurement_theta_max     35.0
_cell_measurement_temperature     100(2)
_exptl_crystal_description     Block
_exptl_crystal_colour     Colorless
_exptl_crystal_size_max     0.35
_exptl_crystal_size_mid     0.30
_exptl_crystal_size_min     0.18
_exptl_crystal_density_diffrn     1.334
_exptl_crystal_density_meas     ?
_exptl_crystal_density_method     'not measured'
_exptl_crystal_F_000     736
_exptl_absorpt_coefficient_mu     0.089
_exptl_absorpt_correction_type     None
_diffrn_ambient_temperature     100(2)
_diffrn_radiation_type     MoK\a
_diffrn_radiation_wavelength     0.71073
_diffrn_radiation_source     'fine-focus sealed tube'
_diffrn_radiation_monochromator     graphite
_diffrn_measurement_device_type     'Bruker X8 APEXII'
_diffrn_measurement_method     '\f and \w scans'
_diffrn_detector_area_resol_mean     ?
_diffrn_reflns_number     13930
_diffrn_reflns_av_R_equivalents     0.0225
_diffrn_reflns_av_sigmaI/netI     0.0148
_diffrn_reflns_theta_min     3.40
_diffrn_reflns_theta_max     29.99
_diffrn_reflns_theta_full     29.99
_diffrn_measured_fraction_theta_max     0.994
_diffrn_measured_fraction_theta_full     0.994
_diffrn_reflns_limit_h_min     -21
_diffrn_reflns_limit_h_max     21
_diffrn_reflns_limit_k_min     -8
_diffrn_reflns_limit_k_max     8
_diffrn_reflns_limit_l_min     -25
_diffrn_reflns_limit_l_max     25
_diffrn_standards_number     0
_diffrn_standards_interval_count     0
_diffrn_standards_interval_time     0
_diffrn_standards_decay_%     0
_reflns_number_total     2506
_reflns_number_gt     2231
_reflns_threshold_expression     I>2\s(I)
_refine_ls_structure_factor_coef     Fsqd
_refine_ls_matrix_type     full
_refine_ls_R_factor_all     0.0435
_refine_ls_R_factor_gt     0.0389
_refine_ls_wR_factor_gt     0.1075
_refine_ls_wR_factor_ref     0.1142
_refine_ls_goodness_of_fit_ref     0.977
_refine_ls_restrained_S_all     0.977
_refine_ls_number_reflns     2506
_refine_ls_number_parameters     123
_refine_ls_number_restraints     1
_refine_ls_hydrogen_treatment     mixed
_refine_ls_weighting_scheme     calc
_refine_ls_weighting_details
         'calc w=1/[\s^2^(Fo^2^)+(0.0716P)^2^+0.9009P] where P=(Fo^2^+2Fc^2^)/3'
_atom_sites_solution_hydrogens     geom
_atom_sites_solution_primary     direct
_atom_sites_solution_secondary     difmap
_refine_ls_shift/su_max     0.001
_refine_ls_shift/su_mean     0.001
_refine_diff_density_max     0.385
_refine_diff_density_min     -0.214
_refine_ls_extinction_method     none
_refine_ls_extinction_coef     ?
loop_
    _atom_type_symbol
    _atom_type_description
    _atom_type_scat_dispersion_real
    _atom_type_scat_dispersion_imag
    _atom_type_scat_source
    'C' 'C' 0.0033 0.0016
                         'International Tables Vol C Tables 4.2.6.8 and 6.1.1.4'
    'H' 'H' 0.0000 0.0000
                         'International Tables Vol C Tables 4.2.6.8 and 6.1.1.4'
    'N' 'N' 0.0061 0.0033
                         'International Tables Vol C Tables 4.2.6.8 and 6.1.1.4'
    'O' 'O' 0.0106 0.0060
                         'International Tables Vol C Tables 4.2.6.8 and 6.1.1.4'
_computing_data_collection     'APEX2 (Bruker, 2008)'
_computing_cell_refinement     'SAINT (Bruker, 2008)'
_computing_data_reduction     'SAINT (Bruker, 2008)'
_computing_structure_solution     'SHELXS97 (Sheldrick, 2008)'
_computing_structure_refinement     'SHELXL97 (Sheldrick, 2008)'
_computing_molecular_graphics     'X-SEED (Barbour, 2001)'
_computing_publication_material     'publCIF (Westrip, 2010)'
loop_
    _atom_site_type_symbol
    _atom_site_label
    _atom_site_fract_x
    _atom_site_fract_y
    _atom_site_fract_z
    _atom_site_U_iso_or_equiv
    _atom_site_adp_type
    _atom_site_calc_flag
    _atom_site_refinement_flags
    _atom_site_occupancy
    _atom_site_disorder_assembly
    _atom_site_disorder_group
    O O1 0.58630(4) 0.41270(11) 0.43646(4) 0.02815(17) Uani d . 1 . .
    N N1 0.45280(5) 0.26700(13) 0.45678(4) 0.02451(18) Uani d D 1 . .
    H H1 0.4355(10) 0.366(2) 0.4880(7) 0.048(4) Uiso d D 1 . .
    N N2 0.53743(5) 0.08911(12) 0.38109(4) 0.02211(17) Uani d . 1 . .
    C C1 0.40921(5) 0.08279(14) 0.43226(5) 0.02174(18) Uani d . 1 . .
    C C2 0.32851(6) 0.00950(17) 0.44634(5) 0.0275(2) Uani d . 1 . .
    H H2 0.2922 0.0883 0.4783 0.033 Uiso calc R 1 . .
    C C3 0.30248(6) -0.18432(17) 0.41176(6) 0.0296(2) Uani d . 1 . .
    H H3 0.2473 -0.2386 0.4201 0.036 Uiso calc R 1 . .
    C C4 0.35602(6) -0.29936(17) 0.36524(6) 0.0296(2) Uani d . 1 . .
    H H4 0.3367 -0.4314 0.3426 0.035 Uiso calc R 1 . .
    C C5 0.43747(6) -0.22577(15) 0.35092(5) 0.0259(2) Uani d . 1 . .
    H H5 0.4740 -0.3051 0.3193 0.031 Uiso calc R 1 . .
    C C6 0.46266(5) -0.03240(14) 0.38485(4) 0.02048(18) Uani d . 1 . .
    C C7 0.53105(6) 0.27304(14) 0.42624(5) 0.02226(18) Uani d . 1 . .
    C C8 0.60775(5) 0.04385(15) 0.33453(5) 0.02371(19) Uani d . 1 . .
    C C9 0.64627(6) -0.14799(17) 0.33983(6) 0.0338(2) Uani d . 1 . .
    H H9A 0.6272 -0.2545 0.3743 0.041 Uiso calc R 1 . .
    H H9B 0.6930 -0.1793 0.3091 0.041 Uiso calc R 1 . .
    C C10 0.62872(7) 0.21916(17) 0.27950(6) 0.0327(2) Uani d . 1 . .
    H H10A 0.6743 0.1682 0.2476 0.049 Uiso calc R 1 . .
    H H10B 0.6469 0.3517 0.3062 0.049 Uiso calc R 1 . .
    H H10C 0.5788 0.2524 0.2487 0.049 Uiso calc R 1 . .
loop_
    _atom_site_aniso_label
    _atom_site_aniso_U_11
    _atom_site_aniso_U_22
    _atom_site_aniso_U_33
    _atom_site_aniso_U_12
    _atom_site_aniso_U_13
    _atom_site_aniso_U_23
    O1 0.0268(3) 0.0240(3) 0.0338(4) -0.0062(2) 0.0053(3) -0.0065(3)
    N1 0.0231(4) 0.0223(4) 0.0284(4) -0.0013(3) 0.0057(3) -0.0049(3)
    N2 0.0214(4) 0.0209(3) 0.0242(3) -0.0038(3) 0.0054(3) -0.0036(3)
    C1 0.0218(4) 0.0219(4) 0.0216(4) -0.0003(3) 0.0012(3) 0.0005(3)
    C2 0.0215(4) 0.0315(5) 0.0298(4) -0.0009(3) 0.0044(3) -0.0010(3)
    C3 0.0222(4) 0.0350(5) 0.0316(5) -0.0075(3) 0.0017(3) 0.0001(4)
    C4 0.0282(5) 0.0304(5) 0.0302(4) -0.0090(4) 0.0004(3) -0.0036(4)
    C5 0.0265(4) 0.0258(4) 0.0255(4) -0.0044(3) 0.0034(3) -0.0044(3)
    C6 0.0199(4) 0.0216(4) 0.0200(4) -0.0022(3) 0.0016(3) 0.0008(3)
    C7 0.0234(4) 0.0204(4) 0.0230(4) -0.0008(3) 0.0027(3) -0.0013(3)
    C8 0.0215(4) 0.0263(4) 0.0235(4) -0.0056(3) 0.0057(3) -0.0045(3)
    C9 0.0292(5) 0.0292(5) 0.0433(6) -0.0002(4) 0.0114(4) -0.0055(4)
    C10 0.0352(5) 0.0346(5) 0.0287(5) -0.0088(4) 0.0090(4) 0.0014(4)
loop_
    _geom_bond_atom_site_label_1
    _geom_bond_atom_site_label_2
    _geom_bond_site_symmetry_2
    _geom_bond_distance
    _geom_bond_publ_flag
    O1 C7 . 1.2338(11) ?
    N1 C7 . 1.3663(11) ?
    N1 C1 . 1.3868(11) ?
    N1 H1 . 0.871(9) ?
    N2 C7 . 1.3878(11) ?
    N2 C6 . 1.4016(10) ?
    N2 C8 . 1.4319(11) ?
    C1 C2 . 1.3839(12) ?
    C1 C6 . 1.3999(11) ?
    C2 C3 . 1.3939(14) ?
    C2 H2 . 0.9500 ?
    C3 C4 . 1.3907(14) ?
    C3 H3 . 0.9500 ?
    C4 C5 . 1.3963(13) ?
    C4 H4 . 0.9500 ?
    C5 C6 . 1.3827(12) ?
    C5 H5 . 0.9500 ?
    C8 C9 . 1.3225(14) ?
    C8 C10 . 1.4960(13) ?
    C9 H9A . 0.9500 ?
    C9 H9B . 0.9500 ?
    C10 H10A . 0.9800 ?
    C10 H10B . 0.9800 ?
    C10 H10C . 0.9800 ?
loop_
    _geom_angle_atom_site_label_1
    _geom_angle_atom_site_label_2
    _geom_angle_atom_site_label_3
    _geom_angle_site_symmetry_1
    _geom_angle_site_symmetry_3
    _geom_angle
    _geom_angle_publ_flag
    C7 N1 C1 . . 110.29(7) ?
    C7 N1 H1 . . 122.5(11) ?
    C1 N1 H1 . . 127.2(11) ?
    C7 N2 C6 . . 109.21(7) ?
    C7 N2 C8 . . 124.13(7) ?
    C6 N2 C8 . . 126.52(7) ?
    C2 C1 N1 . . 131.46(8) ?
    C2 C1 C6 . . 121.39(8) ?
    N1 C1 C6 . . 107.14(7) ?
    C1 C2 C3 . . 117.45(9) ?
    C1 C2 H2 . . 121.3 ?
    C3 C2 H2 . . 121.3 ?
    C4 C3 C2 . . 120.99(9) ?
    C4 C3 H3 . . 119.5 ?
    C2 C3 H3 . . 119.5 ?
    C3 C4 C5 . . 121.69(9) ?
    C3 C4 H4 . . 119.2 ?
    C5 C4 H4 . . 119.2 ?
    C6 C5 C4 . . 117.05(9) ?
    C6 C5 H5 . . 121.5 ?
    C4 C5 H5 . . 121.5 ?
    C5 C6 C1 . . 121.42(8) ?
    C5 C6 N2 . . 131.94(8) ?
    C1 C6 N2 . . 106.63(7) ?
    O1 C7 N1 . . 127.42(8) ?
    O1 C7 N2 . . 125.86(8) ?
    N1 C7 N2 . . 106.72(7) ?
    C9 C8 N2 . . 119.50(8) ?
    C9 C8 C10 . . 124.87(9) ?
    N2 C8 C10 . . 115.54(8) ?
    C8 C9 H9A . . 120.0 ?
    C8 C9 H9B . . 120.0 ?
    H9A C9 H9B . . 120.0 ?
    C8 C10 H10A . . 109.5 ?
    C8 C10 H10B . . 109.5 ?
    H10A C10 H10B . . 109.5 ?
    C8 C10 H10C . . 109.5 ?
    H10A C10 H10C . . 109.5 ?
    H10B C10 H10C . . 109.5 ?
loop_
    _geom_torsion_atom_site_label_1
    _geom_torsion_atom_site_label_2
    _geom_torsion_atom_site_label_3
    _geom_torsion_atom_site_label_4
    _geom_torsion_site_symmetry_1
    _geom_torsion_site_symmetry_2
    _geom_torsion_site_symmetry_3
    _geom_torsion_site_symmetry_4
    _geom_torsion
    _geom_torsion_publ_flag
    C7 N1 C1 C2 . . . . -178.46(10) ?
    C7 N1 C1 C6 . . . . 0.49(10) ?
    N1 C1 C2 C3 . . . . 179.14(9) ?
    C6 C1 C2 C3 . . . . 0.31(14) ?
    C1 C2 C3 C4 . . . . 0.29(15) ?
    C2 C3 C4 C5 . . . . -0.32(16) ?
    C3 C4 C5 C6 . . . . -0.25(15) ?
    C4 C5 C6 C1 . . . . 0.85(13) ?
    C4 C5 C6 N2 . . . . -177.89(9) ?
    C2 C1 C6 C5 . . . . -0.91(13) ?
    N1 C1 C6 C5 . . . . -179.99(8) ?
    C2 C1 C6 N2 . . . . 178.11(8) ?
    N1 C1 C6 N2 . . . . -0.97(9) ?
    C7 N2 C6 C5 . . . . 179.99(9) ?
    C8 N2 C6 C5 . . . . 4.24(15) ?
    C7 N2 C6 C1 . . . . 1.11(10) ?
    C8 N2 C6 C1 . . . . -174.64(8) ?
    C1 N1 C7 O1 . . . . -179.45(9) ?
    C1 N1 C7 N2 . . . . 0.19(10) ?
    C6 N2 C7 O1 . . . . 178.83(9) ?
    C8 N2 C7 O1 . . . . -5.29(15) ?
    C6 N2 C7 N1 . . . . -0.81(10) ?
    C8 N2 C7 N1 . . . . 175.06(8) ?
    C7 N2 C8 C9 . . . . 127.09(10) ?
    C6 N2 C8 C9 . . . . -57.76(13) ?
    C7 N2 C8 C10 . . . . -56.22(12) ?
    C6 N2 C8 C10 . . . . 118.93(9) ?
loop_
    _geom_hbond_atom_site_label_D
    _geom_hbond_atom_site_label_H
    _geom_hbond_atom_site_label_A
    _geom_hbond_site_symmetry_A
    _geom_hbond_distance_DH
    _geom_hbond_distance_HA
    _geom_hbond_distance_DA
    _geom_hbond_angle_DHA
    _geom_hbond_publ_flag
    N1 H1 O1 5_666 0.870(10)
                           1.947(9) 2.8110(10)
                                             171.6(15) yes
