# Supplementary material for: 1-Isopropenyl-1H-1,3-benzimidazol-2(3H)-one
Source: Acta Crystallogr Sect E Struct Rep Online. 2010 May 22;66(Pt 6):o1409. doi: 10.1107/S1600536810017897 (PMC2979410; doi:10.1107/S1600536810017897)
Supplement: Supplementary file 2 [file e-66-o1409-Isup2.hkl]

# 
# h,k,l, Fc-squared, Fo-squared, sigma(Fo-squared) and status flag 
# 
data_I
_shelx_title '  C2/c' 
_shelx_refln_list_code          4 
_shelx_F_calc_maximum      198.19 
_exptl_crystal_F_000       736.00 
_reflns_d_resolution_high  0.7109 
 
loop_ 
 _symmetry_equiv_pos_as_xyz 
 'x, y, z' 
 '-x, y, -z+1/2' 
 'x+1/2, y+1/2, z' 
 '-x+1/2, y+1/2, -z+1/2' 
 '-x, -y, -z' 
 'x, -y, z-1/2' 
 '-x+1/2, -y+1/2, -z' 
 'x+1/2, -y+1/2, z-1/2' 
 
_cell_length_a    15.8724 
_cell_length_b     6.0971 
_cell_length_c    17.9313 
_cell_angle_alpha  90.000 
_cell_angle_beta   90.961 
_cell_angle_gamma  90.000 
 
_shelx_F_squared_multiplier     1.000 
 
loop_ 
 _refln_index_h 
 _refln_index_k 
 _refln_index_l 
 _refln_F_squared_calc 
 _refln_F_squared_meas 
 _refln_F_squared_sigma 
 _refln_observed_status 
   4   0   0    11005.79    11376.36    149.44 o 
   6   0   0       55.67       57.34      1.70 o 
   8   0   0     2774.32     3011.23     58.96 o 
  10   0   0     1712.81     1854.89     35.62 o 
  12   0   0     1036.15     1002.76     20.44 o 
  14   0   0      702.34      673.45     21.37 o 
  16   0   0      853.41      772.85     31.74 o 
   1   1   0    15382.22    14529.51    100.36 o 
   3   1   0     1152.72     1175.42      8.00 o 
   5   1   0     1215.38     1246.69     13.73 o 
   7   1   0      115.91      122.09      1.37 o 
   9   1   0      164.27      189.84      2.37 o 
  11   1   0      160.80      174.97      1.90 o 
  13   1   0     1272.46     1307.22     15.82 o 
  15   1   0      702.22      649.61     18.55 o 
  17   1   0        1.32       -1.30      1.60 o 
  19   1   0       44.61       42.73      3.12 o 
   0   2   0     3732.71     3471.59     47.40 o 
   2   2   0       73.04       52.38      0.82 o 
   4   2   0      164.04      209.67      1.98 o 
   6   2   0      422.18      524.06      4.93 o 
   8   2   0        2.66        5.80      0.38 o 
  10   2   0     1785.73     1804.23     15.25 o 
  12   2   0     1375.64     1309.43     14.63 o 
  14   2   0      912.38      819.80      9.56 o 
  16   2   0      518.36      459.89      6.32 o 
  18   2   0      103.35       95.22      3.34 o 
  20   2   0       66.14       74.17      3.10 o 
   1   3   0     1178.07     1261.18     11.60 o 
   3   3   0      631.82      619.37      6.13 o 
   5   3   0       47.46       56.25      0.94 o 
   7   3   0      109.28       95.78      1.33 o 
   9   3   0       93.75       76.07      1.32 o 
  11   3   0        3.66        0.53      0.64 o 
  13   3   0      133.53      116.28      2.49 o 
  15   3   0     1063.43      975.74     12.50 o 
  17   3   0       26.24       31.43      1.47 o 
  19   3   0        6.09        5.92      1.72 o 
   0   4   0     1682.66     1816.77     28.21 o 
   2   4   0      420.85      440.52      5.61 o 
   4   4   0      142.56      151.30      2.31 o 
   6   4   0      186.86      228.64      3.08 o 
   8   4   0      140.30      103.40      1.78 o 
  10   4   0      670.77      615.44      6.49 o 
  12   4   0      433.31      399.80      5.49 o 
  14   4   0      363.32      351.11      5.52 o 
  16   4   0      142.17      145.57      3.19 o 
  18   4   0      241.59      262.03      5.47 o 
   1   5   0        4.39        2.33      0.83 o 
   3   5   0      801.26      748.27      8.40 o 
   5   5   0       28.07       24.06      0.89 o 
   7   5   0      184.81      179.65      2.82 o 
   9   5   0        1.40        1.56      1.04 o 
  11   5   0      452.31      454.56      6.81 o 
  13   5   0       12.87       14.49      1.32 o 
  15   5   0      159.97      164.37      3.60 o 
  17   5   0      211.36      213.08      4.30 o 
   0   6   0      959.45      931.59     16.10 o 
   2   6   0     1714.17     1649.48     18.92 o 
   4   6   0       20.03       15.67      1.51 o 
   6   6   0     1126.76     1099.30     12.93 o 
   8   6   0       81.88       77.74      2.26 o 
  10   6   0        0.01       -0.52      1.20 o 
  12   6   0        3.14        3.18      1.41 o 
  14   6   0      105.36      126.91      3.75 o 
   1   7   0       25.40       25.30      1.52 o 
   3   7   0       25.86       21.01      1.63 o 
   5   7   0      104.01      112.67      3.12 o 
   7   7   0      115.66      122.10      3.29 o 
   9   7   0      125.06      140.39      4.84 o 
  11   7   0       24.80       23.63      2.50 o 
   0   8   0        9.38       10.79      2.93 o 
   2   8   0       10.63       10.18      1.50 o 
   4   8   0       42.34       53.84      2.40 o 
   6   8   0       37.18       43.90      2.14 o 
   8   8   0        8.92       15.62      2.15 o 
 -21   1   1       44.96       49.37      2.95 o 
 -19   1   1      162.95      186.16      5.18 o 
 -17   1   1      202.47      166.75      3.65 o 
 -15   1   1      147.50      144.77      2.85 o 
 -13   1   1      201.41      171.42      2.30 o 
 -11   1   1      434.09      429.67      4.27 o 
  -9   1   1      563.67      644.90      6.49 o 
  -7   1   1      137.49      141.89      1.45 o 
  -5   1   1      231.43      258.20      2.25 o 
  -3   1   1     3715.00     3855.66     25.36 o 
  -1   1   1     6003.83     5847.71     39.52 o 
   1   1   1      950.82     1012.07      7.07 o 
   3   1   1      633.01      609.10      4.10 o 
   7   1   1      317.90      349.37      3.32 o 
   9   1   1      349.70      423.25      4.77 o 
  11   1   1      182.84      212.19      2.50 o 
  13   1   1      635.05      674.28     10.08 o 
  15   1   1      813.46      703.94     13.19 o 
  17   1   1      106.35       87.49      6.02 o 
  19   1   1        0.71        3.26      2.84 o 
  21   1   1        8.98        8.78      3.72 o 
 -20   2   1       21.67       29.09      1.92 o 
 -18   2   1       27.02       22.80      1.63 o 
 -16   2   1      336.44      354.05      5.09 o 
 -14   2   1     1969.37     1954.77     21.89 o 
 -12   2   1        1.35       -1.03      0.69 o 
 -10   2   1      623.31      656.01      6.07 o 
  -8   2   1     2129.73     2527.05     20.91 o 
  -6   2   1     2679.93     3003.31     22.96 o 
  -4   2   1       71.24       62.15      0.92 o 
  -2   2   1      795.86      812.00      6.83 o 
   0   2   1        5.07        1.58      0.32 o 
   2   2   1     3680.58     3858.95     30.59 o 
   4   2   1       10.52        8.16      0.62 o 
   6   2   1     2849.19     3193.36     25.06 o 
   8   2   1      139.79      146.64      1.61 o 
  10   2   1      472.60      451.47      5.82 o 
  12   2   1      168.02      184.23      2.76 o 
  14   2   1      297.64      328.51      5.45 o 
  16   2   1      178.91      185.64      3.48 o 
  18   2   1       10.57        6.86      1.44 o 
  20   2   1       84.21       89.21      5.06 o 
 -19   3   1        0.00       -0.26      1.26 o 
 -17   3   1      288.33      276.41      4.49 o 
 -15   3   1      245.51      242.32      4.07 o 
 -13   3   1       35.08       36.30      1.52 o 
 -11   3   1      506.29      504.11      5.92 o 
  -9   3   1        1.66        0.19      0.46 o 
  -7   3   1      382.11      320.16      3.09 o 
  -5   3   1      238.54      243.09      2.70 o 
  -3   3   1     1311.64     1283.82     11.20 o 
  -1   3   1      628.03      691.47      7.52 o 
   1   3   1     1291.71     1472.16     14.21 o 
   3   3   1     1304.16     1349.55     11.15 o 
   5   3   1     3188.61     3668.20     30.24 o 
   7   3   1     1169.33     1362.84     11.82 o 
   9   3   1       17.11       11.96      0.64 o 
  11   3   1      154.43      160.65      2.51 o 
  13   3   1       39.55       42.89      2.00 o 
  15   3   1       48.53       50.20      1.67 o 
  17   3   1      148.30      153.77      3.07 o 
  19   3   1      138.57      152.37      4.75 o 
 -18   4   1        0.56        0.01      1.70 o 
 -16   4   1      133.08      120.79      3.55 o 
 -14   4   1      168.31      144.97      3.07 o 
 -12   4   1       17.91       14.56      1.20 o 
 -10   4   1     1970.58     1861.73     18.79 o 
  -8   4   1      782.19      686.36      7.19 o 
  -6   4   1      120.73      107.44      1.70 o 
  -4   4   1       18.67       19.08      0.91 o 
  -2   4   1       99.10      102.09      2.34 o 
   0   4   1      461.20      470.85      6.86 o 
   2   4   1      465.30      480.23      7.89 o 
   4   4   1       87.67       99.24      2.11 o 
   6   4   1       10.69       11.56      0.69 o 
   8   4   1     3231.54     3215.89     29.63 o 
  10   4   1      668.69      591.02      7.67 o 
  12   4   1        0.01        0.30      0.81 o 
  14   4   1       89.24       87.32      2.19 o 
  16   4   1       52.82       57.97      2.07 o 
  18   4   1      129.07      140.36      3.79 o 
 -17   5   1       26.30       37.37      1.78 o 
 -15   5   1        1.87       -0.47      1.31 o 
 -13   5   1        2.43        0.09      1.01 o 
 -11   5   1        5.43        4.59      1.16 o 
  -9   5   1      679.59      636.67     10.10 o 
  -7   5   1      104.99      103.71      2.12 o 
  -5   5   1       33.38       22.45      0.94 o 
  -3   5   1        0.08       -1.01      0.67 o 
  -1   5   1      604.12      560.74      7.16 o 
   1   5   1      180.39      174.32      3.12 o 
   3   5   1     1068.87      992.08     12.60 o 
   5   5   1      332.32      307.22      3.53 o 
   7   5   1       22.85       24.75      1.69 o 
   9   5   1        3.54        0.88      0.74 o 
  11   5   1        5.10       -1.10      1.29 o 
  13   5   1       66.02       60.92      2.18 o 
  15   5   1       38.03       40.21      1.90 o 
  17   5   1       13.88       16.28      3.48 o 
 -14   6   1       13.24        9.75      1.67 o 
 -12   6   1       11.67       13.88      1.71 o 
 -10   6   1        4.61        5.01      1.37 o 
  -8   6   1      226.29      224.31      3.87 o 
  -6   6   1       87.04       82.00      2.32 o 
  -4   6   1      332.84      320.76      4.75 o 
  -2   6   1       11.67        8.54      1.19 o 
   0   6   1       30.63       30.72      1.57 o 
   2   6   1      598.38      536.34      6.13 o 
   4   6   1     1476.88     1446.13     14.16 o 
   6   6   1        0.76        2.86      1.49 o 
   8   6   1      770.74      752.98      8.64 o 
  10   6   1       20.47       18.27      1.45 o 
  12   6   1        7.45        7.57      1.54 o 
  14   6   1      255.43      250.42      5.43 o 
 -11   7   1      156.88      178.89      7.36 o 
  -9   7   1       15.45       12.38      1.75 o 
  -7   7   1        0.05       -1.63      1.08 o 
  -5   7   1       39.80       39.29      1.80 o 
  -3   7   1       16.71       16.52      1.38 o 
  -1   7   1       55.01       49.55      1.98 o 
   1   7   1      261.64      243.24      4.46 o 
   3   7   1       33.34       27.78      1.80 o 
   5   7   1       50.03       48.77      2.13 o 
   7   7   1        0.13       -1.83      1.22 o 
   9   7   1       15.60        9.03      2.01 o 
  11   7   1        2.46        4.14      1.96 o 
  -8   8   1      236.09      261.85      7.61 o 
  -6   8   1      156.65      176.24      4.19 o 
  -4   8   1       60.48       69.02      2.93 o 
  -2   8   1       49.56       44.91      2.18 o 
   0   8   1       30.03       28.21      1.65 o 
   2   8   1       20.91       20.05      1.75 o 
   4   8   1       19.34       20.79      2.07 o 
   6   8   1       22.68       17.54      2.43 o 
 -16   0   2      392.65      361.90      8.81 o 
 -14   0   2     1657.89     1576.19     31.22 o 
 -12   0   2       19.86       19.10      0.92 o 
 -10   0   2      933.82     1228.76     14.50 o 
  -8   0   2     3509.22     3790.98     43.36 o 
  -6   0   2     1001.63     1081.84     11.61 o 
  -2   0   2     4608.89     4377.70     36.30 o 
   2   0   2     2122.90     2089.64     21.80 o 
   4   0   2    11169.80    11048.04    142.00 o 
   6   0   2     8608.29     8936.41    143.14 o 
   8   0   2     5942.88     6491.29    101.34 o 
  10   0   2     2146.83     2245.26     39.78 o 
  12   0   2     1122.89     1075.71     31.34 o 
  14   0   2        7.15        2.07      2.19 o 
  16   0   2      452.85      383.93     14.31 o 
  20   0   2        1.12        2.38      3.11 o 
 -21   1   2      186.77      190.91      7.02 o 
 -19   1   2       10.54       11.96      2.21 o 
 -17   1   2       62.10       65.03      2.39 o 
 -15   1   2        6.33        3.28      0.69 o 
 -13   1   2      244.43      206.09      2.53 o 
 -11   1   2       27.01       34.73      0.67 o 
  -9   1   2     4042.06     4456.58     34.98 o 
  -7   1   2      189.68      219.48      1.92 o 
  -5   1   2     6958.05     7524.62     50.26 o 
  -3   1   2      102.04       71.02      0.82 o 
  -1   1   2        6.07        0.50      0.20 o 
   1   1   2     1256.01     1357.51      9.27 o 
   3   1   2      651.12      726.92      5.01 o 
   5   1   2      126.85      126.84      1.23 o 
   7   1   2        5.81       11.11      0.35 o 
   9   1   2     1023.12     1127.67     12.74 o 
  11   1   2      249.36      288.87      5.09 o 
  13   1   2      415.09      379.39      5.18 o 
  15   1   2      226.49      181.08      3.36 o 
  17   1   2        0.83        1.96      1.11 o 
  19   1   2        6.92        1.27      2.99 o 
  21   1   2       80.92       85.12      7.06 o 
 -20   2   2      409.29      441.13      9.07 o 
 -18   2   2        0.67        1.25      1.10 o 
 -16   2   2        0.51       -0.51      0.96 o 
 -14   2   2     1053.90      959.09     10.31 o 
 -12   2   2     1608.56     1503.36     19.77 o 
 -10   2   2      393.09      399.96      4.13 o 
  -8   2   2     1071.86     1065.56      9.09 o 
  -6   2   2        0.00        0.46      0.29 o 
  -4   2   2     7313.32     7669.44     60.74 o 
  -2   2   2     3705.67     3939.71     31.26 o 
   0   2   2     1033.16     1134.03      9.65 o 
   2   2   2       21.28       38.76      0.65 o 
   4   2   2      770.81      804.61      6.92 o 
   6   2   2       57.06       38.00      1.12 o 
   8   2   2      472.18      545.64      4.61 o 
  10   2   2       45.75       43.94      0.94 o 
  12   2   2       74.13       73.04      1.60 o 
  14   2   2       33.10       26.96      2.10 o 
  16   2   2       65.23       59.88      1.87 o 
  18   2   2        8.89       16.65      3.57 o 
  20   2   2        5.33        4.95      1.79 o 
 -19   3   2      120.56      124.77      3.68 o 
 -17   3   2        8.87        5.09      0.96 o 
 -15   3   2        5.70        5.44      1.16 o 
 -13   3   2        0.52       -0.27      0.75 o 
 -11   3   2      701.23      698.46      8.83 o 
  -9   3   2      350.76      378.23      4.16 o 
  -7   3   2     1148.50     1221.07     13.74 o 
  -5   3   2      398.89      393.09      3.82 o 
  -3   3   2       20.39       19.04      0.62 o 
  -1   3   2     2076.45     2122.24     18.90 o 
   1   3   2      182.74      228.06      2.47 o 
   3   3   2      659.64      727.48      6.24 o 
   5   3   2      678.03      587.49      5.33 o 
   7   3   2      152.13      152.29      1.95 o 
   9   3   2     3394.45     3429.68     39.46 o 
  11   3   2      128.82      104.25      2.69 o 
  13   3   2       52.77       47.51      2.66 o 
  15   3   2      185.77      170.02      3.22 o 
  17   3   2       66.05       76.84      2.17 o 
  19   3   2       16.08       14.87      2.07 o 
 -18   4   2       13.10       11.52      1.48 o 
 -16   4   2       87.10      105.23      2.52 o 
 -14   4   2      142.94      147.34      3.14 o 
 -12   4   2      501.39      485.38      7.00 o 
 -10   4   2     1187.25     1156.55     12.09 o 
  -8   4   2      262.55      270.97      3.92 o 
  -6   4   2     2695.17     2646.90     26.24 o 
  -4   4   2     1369.07     1425.69     14.72 o 
  -2   4   2     1178.72     1350.69     22.88 o 
   0   4   2       37.02       53.10      1.51 o 
   2   4   2      970.05     1020.63     10.77 o 
   4   4   2       40.57       31.30      0.89 o 
   6   4   2       18.02       27.83      0.82 o 
   8   4   2     1729.66     1569.66     14.34 o 
  10   4   2      130.94      114.45      2.20 o 
  12   4   2      129.23      127.76      2.56 o 
  14   4   2       89.12       80.10      2.12 o 
  16   4   2        2.42        6.28      1.13 o 
  18   4   2      128.22      132.74      3.71 o 
 -17   5   2       17.07       16.20      1.47 o 
 -15   5   2      286.17      302.76      4.86 o 
 -13   5   2       59.82       55.54      2.07 o 
 -11   5   2      687.57      647.55      9.06 o 
  -9   5   2       40.73       31.68      1.53 o 
  -7   5   2     1441.51     1376.76     15.38 o 
  -5   5   2      836.71      833.26      9.22 o 
  -3   5   2      480.31      464.49      5.61 o 
  -1   5   2       80.36       71.63      1.96 o 
   1   5   2       50.73       42.90      1.62 o 
   3   5   2        2.33        0.34      0.70 o 
   5   5   2      303.66      323.16      3.66 o 
   7   5   2     1974.23     1957.62     19.91 o 
   9   5   2      160.90      146.70      2.52 o 
  11   5   2       36.39       40.76      1.61 o 
  13   5   2       40.88       46.07      1.88 o 
  15   5   2      157.59      163.36      3.61 o 
  17   5   2       12.22       11.42      1.50 o 
 -14   6   2        0.09       -0.03      1.70 o 
 -12   6   2      157.15      149.32      4.04 o 
 -10   6   2       99.45       95.07      3.13 o 
  -8   6   2       91.59       76.48      2.22 o 
  -6   6   2      826.48      766.75      9.52 o 
  -4   6   2        7.13        6.87      1.22 o 
  -2   6   2       85.04       76.41      2.09 o 
   0   6   2      267.40      248.51      3.80 o 
   2   6   2      666.00      622.05      7.45 o 
   4   6   2        3.46        6.15      1.55 o 
   6   6   2        0.55        0.93      0.82 o 
   8   6   2       23.99       26.92      1.30 o 
  10   6   2       43.11       45.71      1.92 o 
  12   6   2      204.06      207.50      4.21 o 
  14   6   2        0.13       -1.77      1.67 o 
 -11   7   2        0.26       -0.57      1.28 o 
  -9   7   2       33.36       34.69      2.13 o 
  -7   7   2       26.10       24.14      1.47 o 
  -5   7   2       40.56       33.51      1.57 o 
  -3   7   2       24.34       16.05      1.69 o 
  -1   7   2      132.52      134.94      3.35 o 
   1   7   2      216.81      224.21      4.37 o 
   3   7   2       88.04       78.12      2.88 o 
   5   7   2       35.57       26.63      2.00 o 
   7   7   2       71.26       68.06      2.55 o 
   9   7   2      265.25      262.18      6.77 o 
  11   7   2       49.96       53.06      3.20 o 
  -6   8   2       53.02       55.06      2.58 o 
  -4   8   2       73.51       89.37      3.21 o 
  -2   8   2        0.92        1.19      1.32 o 
   0   8   2       11.57       12.00      1.60 o 
   2   8   2       11.15        7.81      1.71 o 
   4   8   2       28.95       36.13      2.37 o 
   6   8   2        0.87        0.65      1.64 o 
 -21   1   3        0.63       -1.57      1.57 o 
 -19   1   3        2.91        3.62      1.24 o 
 -17   1   3       37.02       34.97      2.93 o 
 -15   1   3      439.37      375.36      4.70 o 
 -13   1   3      165.06      170.40      2.44 o 
 -11   1   3       31.14       14.92      0.49 o 
  -9   1   3      907.34      910.42      7.75 o 
  -7   1   3     3728.97     3970.87     53.24 o 
  -5   1   3     2944.60     3205.38     20.28 o 
  -3   1   3     1619.99     1640.23     11.46 o 
  -1   1   3        4.25        4.79      0.25 o 
   1   1   3    10056.31     9811.97     77.94 o 
   3   1   3    37090.41    35095.49    338.63 o 
   5   1   3     1317.06     1445.62     13.30 o 
   7   1   3       46.08       44.23      0.99 o 
   9   1   3        2.22        3.36      0.39 o 
  11   1   3        1.10        2.73      0.66 o 
  13   1   3      590.99      558.72      7.24 o 
  15   1   3     2526.17     2478.29     33.27 o 
  17   1   3      179.77      159.56      7.77 o 
  19   1   3        1.43       -0.05      1.92 o 
  21   1   3        4.62        6.06      3.53 o 
 -20   2   3        0.94        1.70      1.69 o 
 -18   2   3       54.22       46.50      2.37 o 
 -16   2   3       34.19       31.58      1.27 o 
 -14   2   3       61.19       39.94      1.40 o 
 -12   2   3      603.46      549.95      6.70 o 
 -10   2   3      158.24      166.58      2.20 o 
  -8   2   3     1720.19     1777.39     16.54 o 
  -6   2   3      269.36      364.04      3.09 o 
  -4   2   3     2621.91     2848.30     22.31 o 
  -2   2   3        9.14       10.28      0.35 o 
   0   2   3     1090.05     1064.59      9.61 o 
   2   2   3      192.11      241.76      2.32 o 
   4   2   3     3046.97     3253.94     25.44 o 
   6   2   3     1259.36     1326.53     10.28 o 
   8   2   3      178.79      152.49      1.69 o 
  10   2   3      153.54      138.87      1.97 o 
  12   2   3      637.47      635.78      6.56 o 
  14   2   3       17.68       21.06      0.92 o 
  16   2   3      289.97      289.46      4.83 o 
  18   2   3       15.94       10.74      3.26 o 
  20   2   3        2.36        3.38      3.15 o 
 -19   3   3       14.48       10.92      1.86 o 
 -17   3   3        7.10        3.01      0.92 o 
 -15   3   3      105.18      105.36      2.30 o 
 -13   3   3       44.65       26.21      1.40 o 
 -11   3   3        1.26        0.17      0.76 o 
  -9   3   3      190.04      189.19      2.59 o 
  -7   3   3      309.91      319.39      3.24 o 
  -5   3   3     2795.63     3201.64     27.95 o 
  -3   3   3      722.47      804.33      8.95 o 
  -1   3   3     2756.27     2979.18     25.95 o 
   1   3   3     1105.56     1150.52      9.76 o 
   3   3   3     3205.77     3473.32     31.40 o 
   5   3   3     2192.14     2300.90     20.02 o 
   7   3   3      454.23      460.93      4.36 o 
   9   3   3      207.61      194.10      2.36 o 
  11   3   3     2867.49     2730.42     33.23 o 
  13   3   3     1589.52     1558.23     18.97 o 
  15   3   3        4.61        6.26      1.02 o 
  17   3   3      363.66      331.94      7.15 o 
  19   3   3       78.13       78.10      4.24 o 
 -18   4   3      181.38      197.55      3.93 o 
 -16   4   3       55.43       63.38      2.07 o 
 -14   4   3      294.10      265.90      4.21 o 
 -12   4   3      472.67      443.57      6.54 o 
 -10   4   3       63.91       54.81      1.52 o 
  -8   4   3      349.70      317.77      3.78 o 
  -6   4   3      181.10      160.18      2.43 o 
  -4   4   3        6.34        8.79      0.67 o 
  -2   4   3     1404.03     1309.59     12.69 o 
   0   4   3     1086.73     1166.05     11.39 o 
   2   4   3     1584.68     1640.02     14.83 o 
   4   4   3      513.23      483.10      4.67 o 
   6   4   3       29.21       25.81      1.13 o 
   8   4   3        1.48       -1.19      0.79 o 
  10   4   3      189.76      173.40      2.50 o 
  12   4   3       81.44       78.07      2.04 o 
  14   4   3        9.93        5.84      0.99 o 
  16   4   3        6.81        3.28      1.11 o 
  18   4   3      309.68      318.18      6.49 o 
 -17   5   3        4.95        4.12      1.35 o 
 -15   5   3        6.85       11.68      1.46 o 
 -13   5   3       17.57       16.83      1.27 o 
 -11   5   3       23.02       27.58      1.54 o 
  -9   5   3      262.07      234.37      3.42 o 
  -7   5   3      339.61      317.92      4.71 o 
  -5   5   3        0.44       -0.88      0.65 o 
  -3   5   3      719.58      645.89      6.89 o 
  -1   5   3       26.47       17.58      0.97 o 
   1   5   3     1868.39     1895.25     19.51 o 
   3   5   3     1018.30     1028.85     10.32 o 
   5   5   3       49.90       41.87      1.28 o 
   7   5   3       22.74       17.77      1.50 o 
   9   5   3       36.44       41.25      1.40 o 
  11   5   3       18.49       18.58      1.30 o 
  13   5   3       36.29       31.49      1.84 o 
  15   5   3      152.75      155.22      3.53 o 
  17   5   3      356.04      403.05      6.61 o 
 -14   6   3      151.53      140.61      3.58 o 
 -12   6   3      217.02      208.91      4.41 o 
 -10   6   3       21.57       28.16      1.73 o 
  -8   6   3       77.48       82.20      2.16 o 
  -6   6   3        2.81        0.94      0.93 o 
  -4   6   3      396.08      400.35      5.72 o 
  -2   6   3      996.96      962.17     10.83 o 
   0   6   3      532.49      484.78      8.11 o 
   2   6   3        6.64        3.78      1.54 o 
   4   6   3       35.30       40.23      1.49 o 
   6   6   3       18.88       19.54      1.26 o 
   8   6   3       10.82        5.98      0.97 o 
  10   6   3       74.83       62.02      2.63 o 
  12   6   3      426.72      450.79      8.06 o 
  14   6   3       38.38       48.80      2.94 o 
 -11   7   3        0.09       -0.03      1.33 o 
  -9   7   3       18.61       19.66      1.77 o 
  -7   7   3      247.57      240.18      4.01 o 
  -5   7   3       23.77       21.87      1.43 o 
  -3   7   3       97.37       95.13      2.65 o 
  -1   7   3      805.03      793.56     11.25 o 
   1   7   3      390.77      373.75      8.39 o 
   3   7   3       38.36       43.04      2.08 o 
   5   7   3      125.42      126.60      3.34 o 
   7   7   3        0.91        0.61      1.45 o 
   9   7   3        3.46       -2.40      1.88 o 
  11   7   3      126.22      140.15      4.93 o 
  -6   8   3        1.22        1.88      1.51 o 
  -4   8   3        0.24       -1.49      1.28 o 
  -2   8   3       29.74       33.90      2.07 o 
   0   8   3       16.03       17.39      1.70 o 
   2   8   3       10.76       13.11      2.39 o 
   4   8   3       52.33       51.09      2.70 o 
   6   8   3        5.73        1.05      1.64 o 
 -18   0   4       45.98       63.61      2.90 o 
 -16   0   4        2.64        4.43      1.05 o 
 -14   0   4      155.33      162.64      3.03 o 
 -12   0   4      991.67     1002.66     12.16 o 
 -10   0   4     1115.25     1181.75     14.13 o 
  -8   0   4      336.70      365.19      4.22 o 
  -6   0   4     1683.96     1796.81     17.67 o 
  -4   0   4     7398.09     7256.02     63.52 o 
  -2   0   4     1984.59     1782.32     19.26 o 
   0   0   4    28144.79    25812.01    385.50 o 
   2   0   4    28178.05    26599.20    399.66 o 
   4   0   4     4923.23     5008.93     89.76 o 
   6   0   4       46.77       46.48      1.15 o 
   8   0   4        3.10       12.84      1.34 o 
  10   0   4      546.62      659.38     15.45 o 
  12   0   4      204.67      185.68      4.25 o 
  14   0   4      681.38      666.55     19.04 o 
  16   0   4     1244.15     1180.35     35.48 o 
  18   0   4      565.58      479.67     17.61 o 
  20   0   4      156.39      160.91      9.13 o 
 -21   1   4       97.80      102.50      4.24 o 
 -19   1   4      116.74      119.10      3.68 o 
 -17   1   4       16.33       16.97      1.49 o 
 -15   1   4      804.56      736.04      8.57 o 
 -13   1   4     3188.93     3054.21     30.23 o 
 -11   1   4      446.11      456.89      4.18 o 
  -9   1   4      653.31      606.43      4.97 o 
  -7   1   4       34.42       31.42      0.55 o 
  -5   1   4      530.88      609.57      4.23 o 
  -3   1   4     1055.13     1148.91      8.85 o 
  -1   1   4     1194.07     1216.27     10.78 o 
   1   1   4    39278.62    37465.01    588.32 o 
   3   1   4    17666.01    17827.06    162.41 o 
   5   1   4      268.30      297.21      2.94 o 
   7   1   4     1041.57     1107.50     12.13 o 
   9   1   4     1784.49     1992.04     29.46 o 
  11   1   4      317.85      353.27      5.98 o 
  13   1   4       12.89       11.46      0.76 o 
  15   1   4       29.05       25.77      1.05 o 
  17   1   4      263.35      220.69      9.09 o 
  19   1   4       30.17       25.85      3.06 o 
  21   1   4        1.31       -2.22      2.84 o 
 -20   2   4      101.07       82.60      3.47 o 
 -18   2   4        0.40       -1.32      1.23 o 
 -16   2   4       18.99       29.38      1.23 o 
 -14   2   4     2395.35     2118.55     25.28 o 
 -12   2   4     1651.88     1576.06     17.53 o 
 -10   2   4        1.21       -0.43      0.28 o 
  -8   2   4        7.70        5.07      0.54 o 
  -6   2   4      198.77      148.23      1.52 o 
  -4   2   4       43.05       56.82      1.26 o 
  -2   2   4     1328.69     1302.16     10.96 o 
   0   2   4      319.92      373.79      3.97 o 
   2   2   4     3483.17     3743.16     29.61 o 
   4   2   4      256.68      280.69      2.84 o 
   6   2   4      235.56      304.66      2.97 o 
   8   2   4      332.49      303.84      3.16 o 
  10   2   4        6.45        5.43      0.51 o 
  12   2   4       20.36       17.04      0.88 o 
  14   2   4       34.61       29.06      1.11 o 
  16   2   4      433.07      399.84      5.80 o 
  18   2   4       23.69       25.74      4.14 o 
  20   2   4       29.15       28.04      4.60 o 
 -19   3   4      380.76      385.32      9.30 o 
 -17   3   4      121.97      113.64      2.68 o 
 -15   3   4       48.37       58.38      1.90 o 
 -13   3   4      477.75      404.20      5.46 o 
 -11   3   4        2.58       -0.69      0.86 o 
  -9   3   4      348.46      351.61      4.15 o 
  -7   3   4      257.55      253.81      2.60 o 
  -5   3   4      478.05      522.37      4.64 o 
  -3   3   4       51.36       72.69      1.29 o 
  -1   3   4      353.02      358.03      3.54 o 
   1   3   4       22.46       37.08      0.84 o 
   3   3   4      313.77      349.29      3.39 o 
   5   3   4        5.76        6.20      0.68 o 
   7   3   4      412.07      433.15      4.41 o 
   9   3   4        0.14        2.34      0.74 o 
  11   3   4      596.35      524.62      6.47 o 
  13   3   4       22.74       30.63      1.42 o 
  15   3   4      475.63      460.94      8.06 o 
  17   3   4      261.54      257.39      5.36 o 
  19   3   4      139.22      127.69      8.29 o 
 -18   4   4        0.07        0.07      1.14 o 
 -16   4   4      369.49      368.81      5.91 o 
 -14   4   4       34.77       40.32      1.59 o 
 -12   4   4       16.02        7.65      1.01 o 
 -10   4   4      110.58      119.18      2.05 o 
  -8   4   4        3.83        3.80      0.70 o 
  -6   4   4       56.12       64.21      1.91 o 
  -4   4   4        2.26       -0.07      0.47 o 
  -2   4   4      161.74      153.02      2.44 o 
   0   4   4       10.69        2.72      0.65 o 
   2   4   4      372.25      352.73      3.65 o 
   4   4   4       51.97       39.69      1.01 o 
   6   4   4       81.88       63.00      2.01 o 
   8   4   4       76.85       65.31      1.60 o 
  10   4   4       39.58       37.18      1.25 o 
  12   4   4      110.14      112.56      2.65 o 
  14   4   4       14.64       11.32      1.20 o 
  16   4   4      215.15      206.73      3.99 o 
  18   4   4       22.41       28.42      2.29 o 
 -17   5   4       29.51       30.92      1.88 o 
 -15   5   4      270.46      269.40      5.96 o 
 -13   5   4        0.46        1.40      1.07 o 
 -11   5   4        9.10        4.57      0.99 o 
  -9   5   4      518.12      499.80      5.68 o 
  -7   5   4     2098.77     2059.63     19.61 o 
  -5   5   4      540.06      532.42      6.42 o 
  -3   5   4      946.75      973.10     10.69 o 
  -1   5   4      269.86      246.16      3.58 o 
   1   5   4       15.63       17.15      1.05 o 
   3   5   4      327.00      284.82      4.27 o 
   5   5   4      330.51      271.97      3.14 o 
   7   5   4       15.86       16.60      0.96 o 
   9   5   4      459.31      441.42      5.16 o 
  11   5   4      498.17      467.94      6.48 o 
  13   5   4       21.44       25.46      1.46 o 
  15   5   4       23.22       17.99      1.56 o 
  17   5   4      117.12      134.16      3.43 o 
 -14   6   4        5.47        8.39      1.52 o 
 -12   6   4       22.64       19.17      1.66 o 
 -10   6   4       60.54       59.85      2.33 o 
  -8   6   4        1.86       -0.15      0.88 o 
  -6   6   4       17.38       12.14      1.17 o 
  -4   6   4        0.16       -1.38      0.92 o 
  -2   6   4      548.67      533.41      6.68 o 
   0   6   4        1.90        1.64      0.90 o 
   2   6   4        4.81        3.24      0.92 o 
   4   6   4      249.51      210.55      3.32 o 
   6   6   4      133.19      155.39      3.08 o 
   8   6   4      203.56      221.41      5.87 o 
  10   6   4        8.85        9.35      1.52 o 
  12   6   4        8.02       12.53      1.73 o 
  14   6   4      109.23      121.13      4.69 o 
 -11   7   4       38.87       50.46      2.42 o 
  -9   7   4        1.46        1.41      1.35 o 
  -7   7   4        0.63       -0.81      1.04 o 
  -5   7   4        4.84        4.90      1.13 o 
  -3   7   4        4.01        2.91      1.13 o 
  -1   7   4        0.12       -0.49      1.10 o 
   1   7   4       36.33       33.85      1.71 o 
   3   7   4      524.91      515.33     10.37 o 
   5   7   4       32.94       32.02      1.89 o 
   7   7   4      810.71      852.79     11.86 o 
   9   7   4      144.94      160.54      5.23 o 
  11   7   4      188.28      213.69      7.48 o 
  -6   8   4        0.92       -0.82      1.39 o 
  -4   8   4       15.81       16.31      1.95 o 
  -2   8   4        0.77       -0.70      1.33 o 
   0   8   4       80.30       82.22      4.89 o 
   2   8   4        0.34        0.15      1.52 o 
   4   8   4        1.13        1.69      1.57 o 
   6   8   4        0.36       -2.24      1.59 o 
 -21   1   5       86.43      103.53      5.41 o 
 -19   1   5      231.94      260.50      9.55 o 
 -17   1   5       57.01       45.21      2.17 o 
 -15   1   5        3.86        5.99      0.91 o 
 -13   1   5      149.77      139.09      2.19 o 
 -11   1   5     1569.41     1558.29     13.06 o 
  -9   1   5     1612.80     1657.22     13.82 o 
  -7   1   5     3055.57     3420.01     27.91 o 
  -5   1   5     6895.65     7409.24     59.96 o 
  -3   1   5      118.20      130.45      1.50 o 
  -1   1   5    13972.42    13911.85    121.23 o 
   1   1   5    37614.71    35431.71    412.91 o 
   3   1   5       87.71       81.48      1.22 o 
   5   1   5       10.23        3.75      0.43 o 
   7   1   5     2567.38     2791.14     25.43 o 
   9   1   5      881.98      844.41     13.30 o 
  11   1   5      412.24      451.22      7.31 o 
  13   1   5      117.82      136.75      2.44 o 
  15   1   5       34.18       31.19      1.39 o 
  17   1   5      117.06      124.18      5.23 o 
  19   1   5      311.61      288.11      9.00 o 
  21   1   5       52.50       57.29      8.90 o 
 -20   2   5        3.72        1.19      1.59 o 
 -18   2   5       82.88       85.51      3.28 o 
 -16   2   5       58.93       60.44      2.56 o 
 -14   2   5      695.23      684.35      9.00 o 
 -12   2   5       12.81        3.27      0.73 o 
 -10   2   5      595.03      637.95      6.37 o 
  -8   2   5      484.43      533.11      5.74 o 
  -6   2   5      664.48      881.81      7.34 o 
  -4   2   5      111.13       84.52      1.37 o 
  -2   2   5      451.05      508.86      4.82 o 
   0   2   5      837.15      887.85      8.64 o 
   2   2   5     1346.21     1350.66     12.12 o 
   4   2   5      961.23      986.58      8.86 o 
   6   2   5     3592.29     3794.60     31.18 o 
   8   2   5     1140.67     1315.37     11.81 o 
  10   2   5       19.03        9.52      0.62 o 
  12   2   5      100.94      104.35      2.08 o 
  14   2   5        6.19        4.28      0.87 o 
  16   2   5        5.13        2.93      0.90 o 
  18   2   5        6.86        6.16      3.36 o 
  20   2   5        8.58       10.20      3.84 o 
 -19   3   5       63.47       74.75      3.56 o 
 -17   3   5      206.46      225.57      4.04 o 
 -15   3   5        0.00        0.44      0.90 o 
 -13   3   5     1313.24     1281.04     16.05 o 
 -11   3   5     2130.57     1929.09     23.33 o 
  -9   3   5       32.10       31.27      1.10 o 
  -7   3   5      416.20      454.75      4.63 o 
  -5   3   5      695.02      810.13      6.89 o 
  -3   3   5     2197.07     2199.52     18.39 o 
  -1   3   5     1459.71     1530.66     14.57 o 
   1   3   5     1259.67     1360.75     12.89 o 
   3   3   5      202.92      224.52      2.38 o 
   5   3   5       56.61       56.15      1.75 o 
   7   3   5       40.87       31.50      1.06 o 
   9   3   5     1093.88     1028.29      9.54 o 
  11   3   5     2249.77     2015.92     24.15 o 
  13   3   5      336.60      317.77      4.43 o 
  15   3   5       21.81       23.46      1.63 o 
  17   3   5      185.71      191.03      4.43 o 
  19   3   5       93.51      112.04      7.94 o 
 -18   4   5       14.27       17.78      1.72 o 
 -16   4   5        5.12        2.59      1.20 o 
 -14   4   5        0.34       -0.65      0.96 o 
 -12   4   5       18.39       12.63      1.19 o 
 -10   4   5      877.15      859.92     12.46 o 
  -8   4   5     1894.82     1681.58     17.37 o 
  -6   4   5       57.11       67.38      1.63 o 
  -4   4   5       10.60       10.28      0.71 o 
  -2   4   5        4.70        1.92      0.64 o 
   0   4   5       67.74       59.70      1.41 o 
   2   4   5       94.64       94.35      1.85 o 
   4   4   5     1054.83      965.57      8.95 o 
   6   4   5      773.56      753.13      7.27 o 
   8   4   5     1211.34     1207.39     11.66 o 
  10   4   5      316.15      303.17      3.98 o 
  12   4   5      228.48      243.42      4.20 o 
  14   4   5       47.99       57.27      2.04 o 
  16   4   5      140.66      136.35      3.88 o 
  18   4   5       69.58       71.42      3.54 o 
 -17   5   5       32.17       38.88      2.03 o 
 -15   5   5        0.19       -1.72      1.16 o 
 -13   5   5       68.33       93.70      2.76 o 
 -11   5   5        8.15       14.06      1.60 o 
  -9   5   5      910.03      839.29     13.77 o 
  -7   5   5     1863.65     1693.91     17.53 o 
  -5   5   5      398.71      352.82      4.87 o 
  -3   5   5      200.41      187.14      3.02 o 
  -1   5   5     1080.71     1031.19     11.25 o 
   1   5   5      336.31      339.06      4.10 o 
   3   5   5      695.13      609.29      6.56 o 
   5   5   5      816.06      741.08      7.31 o 
   7   5   5        0.96        1.51      0.71 o 
   9   5   5       21.68       17.16      1.01 o 
  11   5   5       29.60       24.62      1.42 o 
  13   5   5        1.22        1.92      1.01 o 
  15   5   5       12.54       13.05      1.57 o 
  17   5   5       43.90       41.11      2.28 o 
 -14   6   5       14.52       15.41      1.70 o 
 -12   6   5        2.08        0.23      1.23 o 
 -10   6   5       85.68       77.05      2.64 o 
  -8   6   5       26.82       27.17      1.40 o 
  -6   6   5      393.85      370.31      5.09 o 
  -4   6   5       54.57       48.18      2.44 o 
  -2   6   5      131.60      105.96      2.44 o 
   0   6   5      105.47      105.23      2.37 o 
   2   6   5       77.04       83.70      2.20 o 
   4   6   5       26.09       17.43      1.13 o 
   6   6   5       51.23       54.18      1.88 o 
   8   6   5      126.71      123.60      2.81 o 
  10   6   5       17.87       15.06      1.52 o 
  12   6   5       73.57       75.14      3.86 o 
  14   6   5        1.56        1.19      1.40 o 
 -11   7   5       61.55       72.49      2.85 o 
  -9   7   5        6.08       11.35      1.85 o 
  -7   7   5      141.15      148.37      3.13 o 
  -5   7   5      255.92      260.49      6.14 o 
  -3   7   5        4.19        1.63      1.14 o 
  -1   7   5      245.65      251.74      4.76 o 
   1   7   5       80.51       77.83      2.45 o 
   3   7   5       48.09       54.15      2.30 o 
   5   7   5       74.21       74.13      4.19 o 
   7   7   5      208.76      212.36      4.54 o 
   9   7   5       68.57       73.22      3.71 o 
  11   7   5       24.36       29.91      2.76 o 
  -6   8   5       94.77      107.17      3.18 o 
  -4   8   5        5.01        2.87      1.43 o 
  -2   8   5        3.85        0.77      1.36 o 
   0   8   5      165.45      186.97      4.89 o 
   2   8   5      245.20      258.85      6.77 o 
   4   8   5      116.10      132.49      4.12 o 
   6   8   5      117.69      132.84      4.30 o 
 -20   0   6      193.67      212.43     10.43 o 
 -18   0   6      295.96      349.06     13.62 o 
 -16   0   6      186.11      145.21      3.16 o 
 -14   0   6      623.77      642.39      9.49 o 
 -12   0   6       86.36       57.06      1.80 o 
 -10   0   6     1580.94     1365.16     18.04 o 
  -8   0   6     3016.84     3593.14     41.67 o 
  -6   0   6     3937.55     3893.12     41.74 o 
  -4   0   6     1482.64     1547.69     18.25 o 
  -2   0   6     2642.43     2792.89     42.08 o 
   0   0   6     4204.30     4542.58     67.79 o 
   2   0   6       26.30       39.05      1.53 o 
   4   0   6     1741.24     1654.50     24.63 o 
   6   0   6      843.53      882.34     13.52 o 
   8   0   6      168.96      189.76      4.62 o 
  10   0   6      315.66      302.36      8.57 o 
  12   0   6      225.64      198.89      5.02 o 
  14   0   6      308.14      287.41      6.69 o 
  16   0   6     1756.18     1666.59     31.66 o 
  18   0   6      947.01      906.74     29.08 o 
  20   0   6       14.59       12.27      3.68 o 
 -21   1   6       60.15       76.98      4.91 o 
 -19   1   6       10.38        9.27      1.64 o 
 -17   1   6        5.36        2.37      0.95 o 
 -15   1   6      137.94      146.38      2.35 o 
 -13   1   6      750.28      739.78      8.05 o 
 -11   1   6       89.10      103.71      1.46 o 
  -9   1   6       10.42       29.39      0.98 o 
  -7   1   6        0.91        2.46      0.36 o 
  -5   1   6     3232.13     3565.96     29.06 o 
  -3   1   6      781.61      858.62      8.73 o 
  -1   1   6     3336.91     3523.23     32.51 o 
   1   1   6     1592.10     1612.19     17.45 o 
   3   1   6     1409.68     1507.45     16.14 o 
   5   1   6      793.44      829.16      7.95 o 
   7   1   6        1.70        3.80      0.47 o 
  11   1   6      170.29      168.49      3.82 o 
  13   1   6      150.65      145.18      2.63 o 
  15   1   6       57.62       64.24      1.94 o 
  17   1   6       34.40       29.02      2.82 o 
  19   1   6       34.88       39.76      4.60 o 
  21   1   6       15.68       21.08      3.28 o 
 -20   2   6       36.65       33.65      2.45 o 
 -18   2   6      127.29      121.51      3.98 o 
 -16   2   6      108.87       86.34      2.19 o 
 -14   2   6      179.86      178.12      4.48 o 
 -12   2   6      680.16      614.31      9.56 o 
 -10   2   6      250.42      216.77      2.97 o 
  -8   2   6      783.36      821.51      6.88 o 
  -6   2   6      400.21      447.70      4.01 o 
  -4   2   6     1044.36     1223.09     10.52 o 
  -2   2   6      494.27      539.35      5.15 o 
   0   2   6        0.73        1.08      0.32 o 
   2   2   6     2795.80     3113.96     25.91 o 
   4   2   6     2752.52     2873.23     25.23 o 
   6   2   6     1489.76     1733.27     15.37 o 
   8   2   6      229.26      280.70      3.23 o 
  10   2   6      555.94      581.26      5.97 o 
  12   2   6      372.33      369.73      5.00 o 
  14   2   6      384.02      370.37      5.52 o 
  16   2   6       24.04       28.65      1.39 o 
  18   2   6      163.28      174.11      6.51 o 
  20   2   6       13.94        9.67      3.53 o 
 -19   3   6      322.51      353.38      8.21 o 
 -17   3   6       25.58       19.80      1.39 o 
 -15   3   6        2.44        5.87      1.05 o 
 -13   3   6      115.74      117.64      2.79 o 
 -11   3   6       11.22       16.36      1.30 o 
  -9   3   6       16.58       20.95      0.86 o 
  -7   3   6       57.75       52.86      1.18 o 
  -5   3   6       92.05      108.07      1.52 o 
  -3   3   6      486.18      524.92      5.17 o 
  -1   3   6        0.44        2.78      0.53 o 
   1   3   6      265.56      336.55      4.04 o 
   3   3   6       50.45       56.81      1.55 o 
   5   3   6        5.14       13.18      0.62 o 
   7   3   6      113.14      113.52      2.35 o 
   9   3   6     1725.47     1700.50     15.36 o 
  11   3   6      259.75      252.80      3.82 o 
  13   3   6      181.58      179.36      3.41 o 
  15   3   6      368.00      363.34      5.46 o 
  17   3   6        0.12        1.80      1.25 o 
  19   3   6      111.29      114.35      7.79 o 
 -18   4   6       73.64       75.43      2.59 o 
 -16   4   6       16.30       15.15      1.45 o 
 -14   4   6       68.02       56.98      2.10 o 
 -12   4   6      105.46       95.15      2.53 o 
 -10   4   6        9.42        2.18      0.76 o 
  -8   4   6      340.36      320.93      4.20 o 
  -6   4   6      998.77     1034.92     10.75 o 
  -4   4   6      421.40      415.57      4.66 o 
  -2   4   6        3.76        1.27      0.61 o 
   0   4   6       22.80       30.23      0.97 o 
   2   4   6       84.45       69.78      1.44 o 
   4   4   6       12.39        6.46      0.65 o 
   6   4   6      653.61      671.30      6.82 o 
   8   4   6       17.05       13.74      0.90 o 
  10   4   6     1266.26     1200.35     12.55 o 
  12   4   6       33.23       27.57      1.35 o 
  14   4   6        3.09       -0.27      1.34 o 
  16   4   6      102.20       94.99      2.97 o 
  18   4   6        4.53        0.43      2.01 o 
 -17   5   6       33.91       31.22      2.11 o 
 -15   5   6        8.44        7.16      1.37 o 
 -13   5   6        2.55        2.44      1.20 o 
 -11   5   6      224.70      210.60      4.21 o 
  -9   5   6        0.65        0.14      0.84 o 
  -7   5   6       27.10       26.34      1.68 o 
  -5   5   6     1641.94     1559.02     17.52 o 
  -3   5   6       78.46       67.23      1.81 o 
  -1   5   6       16.00       18.02      1.10 o 
   1   5   6      103.07       77.75      1.57 o 
   3   5   6     2672.90     2481.51     28.13 o 
   5   5   6      785.00      814.91      8.25 o 
   7   5   6        1.88        1.14      0.71 o 
   9   5   6       13.14       12.37      0.95 o 
  11   5   6       12.22       15.11      1.24 o 
  13   5   6       15.54       13.20      1.40 o 
  15   5   6      109.45      115.57      3.66 o 
  17   5   6        2.43        4.49      1.51 o 
 -14   6   6       59.90       58.90      2.52 o 
 -12   6   6       23.45       29.56      2.26 o 
 -10   6   6      179.34      171.61      3.90 o 
  -8   6   6        0.69       -0.26      0.87 o 
  -6   6   6      577.09      529.09      7.23 o 
  -4   6   6      530.50      536.41      7.26 o 
  -2   6   6      234.75      212.13      3.53 o 
   0   6   6      256.26      244.89      4.40 o 
   2   6   6      156.68      132.66      2.83 o 
   4   6   6       10.26        7.86      0.98 o 
   6   6   6       16.19       25.17      1.37 o 
   8   6   6      276.02      286.30      4.34 o 
  10   6   6      164.10      173.59      3.98 o 
  12   6   6       32.02       39.60      2.12 o 
  14   6   6       60.43       70.63      2.77 o 
 -11   7   6       46.39       55.85      2.62 o 
  -9   7   6       14.51       10.54      1.67 o 
  -7   7   6      177.32      188.46      3.74 o 
  -5   7   6       60.92       64.56      2.32 o 
  -3   7   6      260.92      292.20      4.93 o 
  -1   7   6       13.34       13.66      1.51 o 
   1   7   6       55.42       62.50      2.39 o 
   3   7   6       66.10       61.68      2.24 o 
   5   7   6       19.98       26.38      1.66 o 
   7   7   6       55.81       53.42      6.20 o 
   9   7   6       12.97       10.29      2.25 o 
  11   7   6        1.34        2.02      1.94 o 
  -6   8   6        4.37        2.90      1.52 o 
  -4   8   6       19.49       21.71      1.92 o 
  -2   8   6       19.11       12.95      1.68 o 
   0   8   6       12.20       13.74      2.45 o 
   2   8   6       42.11       40.33      2.60 o 
   4   8   6       20.03       31.94      2.68 o 
 -21   1   7      237.54      262.75     10.40 o 
 -19   1   7      169.61      167.41      4.88 o 
 -17   1   7      120.02      109.82      2.56 o 
 -15   1   7       39.41       25.64      1.30 o 
 -13   1   7      320.79      277.50      3.64 o 
 -11   1   7      528.70      504.61      6.44 o 
  -9   1   7       89.01      105.94      1.50 o 
  -7   1   7      243.14      241.88      2.62 o 
  -5   1   7      385.61      418.93      4.10 o 
  -3   1   7      158.54      194.05      2.28 o 
  -1   1   7       39.28       30.22      0.88 o 
   1   1   7     1422.95     1415.28     15.64 o 
   3   1   7      299.31      388.55      4.65 o 
   5   1   7      301.15      292.22      3.68 o 
   7   1   7      698.00      660.60      6.98 o 
   9   1   7       18.24       17.20      0.76 o 
  11   1   7      732.50      736.51      9.51 o 
  13   1   7        3.78        2.15      0.75 o 
  15   1   7       18.51       19.28      1.26 o 
  17   1   7       72.49       69.59      4.01 o 
  19   1   7        1.83        0.93      2.14 o 
  21   1   7        1.43        1.02      2.48 o 
 -20   2   7       35.01       41.44      2.66 o 
 -18   2   7        0.77        0.58      1.45 o 
 -16   2   7       16.60       14.70      1.18 o 
 -14   2   7      204.96      190.23      3.45 o 
 -12   2   7      548.83      452.96      6.40 o 
 -10   2   7       94.96       82.19      1.51 o 
  -8   2   7      855.55      862.77      7.29 o 
  -6   2   7      205.60      229.70      2.35 o 
  -4   2   7     6687.16     7101.34     60.86 o 
  -2   2   7        8.72       19.90      1.37 o 
   0   2   7      767.76      770.99      8.11 o 
   2   2   7     1833.20     2074.71     17.45 o 
   4   2   7     3838.01     4070.79     35.53 o 
   6   2   7      454.34      452.74      4.52 o 
   8   2   7      706.73      724.64      7.74 o 
  10   2   7     1570.79     1645.33     20.93 o 
  12   2   7      343.55      308.18      5.22 o 
  14   2   7      690.20      656.62      8.92 o 
  16   2   7      150.94      159.29      3.19 o 
  18   2   7       79.63       74.04      6.37 o 
  20   2   7       38.48       38.46      7.23 o 
 -19   3   7       67.68       81.41      3.71 o 
 -17   3   7       10.58       13.70      1.32 o 
 -15   3   7      115.46      107.25      2.66 o 
 -13   3   7      602.42      516.92      7.39 o 
 -11   3   7     3480.04     3219.52     38.20 o 
  -9   3   7     1949.05     2040.33     20.21 o 
  -7   3   7        0.04       -0.17      0.44 o 
  -5   3   7      655.53      616.03      6.37 o 
  -3   3   7      262.64      248.12      2.73 o 
  -1   3   7        0.90        1.91      0.57 o 
   1   3   7       90.80      107.90      1.87 o 
   3   3   7      143.65      134.27      1.84 o 
   5   3   7      498.51      560.98      5.94 o 
   7   3   7      106.28      116.42      1.76 o 
   9   3   7        2.77        2.64      0.70 o 
  11   3   7      132.11      127.30      2.75 o 
  13   3   7       80.56       84.53      2.33 o 
  15   3   7       32.33       31.59      1.41 o 
  17   3   7       50.12       44.42      2.07 o 
  19   3   7       15.08       11.85      3.72 o 
 -18   4   7       23.80       36.64      1.95 o 
 -16   4   7       51.71       53.26      2.16 o 
 -14   4   7        4.07        2.57      1.10 o 
 -12   4   7        4.89        3.32      1.03 o 
 -10   4   7       76.03       66.54      1.73 o 
  -8   4   7        0.04       -0.46      0.72 o 
  -6   4   7      285.36      271.77      3.44 o 
  -4   4   7      184.88      162.05      2.22 o 
  -2   4   7     3172.63     3054.83     26.97 o 
   0   4   7      327.33      294.85      3.90 o 
   2   4   7     2252.16     2213.75     22.33 o 
   4   4   7      501.42      535.39      6.50 o 
   6   4   7      218.93      236.59      4.75 o 
   8   4   7      343.18      356.24      4.54 o 
  10   4   7       63.48       72.53      1.96 o 
  12   4   7       25.01       31.09      1.56 o 
  14   4   7       42.31       48.03      2.23 o 
  16   4   7       94.65       95.83      3.09 o 
  18   4   7      319.92      334.51      7.05 o 
 -17   5   7       87.35       98.38      3.41 o 
 -15   5   7      157.22      186.77      4.19 o 
 -13   5   7      101.18       99.19      3.03 o 
 -11   5   7      198.61      190.54      4.79 o 
  -9   5   7      101.21      107.62      2.32 o 
  -7   5   7       61.20       59.57      2.38 o 
  -5   5   7       41.20       25.54      1.38 o 
  -3   5   7       84.51       93.79      2.14 o 
  -1   5   7     1108.41     1090.21     12.98 o 
   1   5   7       77.05       58.22      1.49 o 
   3   5   7       64.59       89.80      1.85 o 
   5   5   7       26.11       21.38      1.00 o 
   7   5   7        2.40       -0.63      0.77 o 
   9   5   7        0.46        1.32      1.02 o 
  11   5   7        0.52        2.28      1.23 o 
  13   5   7        6.23        4.40      1.37 o 
  15   5   7       58.65       66.00      2.54 o 
 -14   6   7       39.29       47.70      4.04 o 
 -12   6   7        3.30        3.55      1.40 o 
 -10   6   7       17.31       15.76      1.60 o 
  -8   6   7       16.12       16.44      1.37 o 
  -6   6   7      197.28      184.09      3.61 o 
  -4   6   7      125.21      119.84      2.80 o 
  -2   6   7        3.76        1.97      1.00 o 
   0   6   7      206.08      183.97      3.36 o 
   2   6   7        8.49        4.82      1.09 o 
   4   6   7      207.40      198.04      3.33 o 
   6   6   7       64.16       56.25      1.85 o 
   8   6   7        0.88        1.24      1.40 o 
  10   6   7       63.91       89.04      2.95 o 
  12   6   7       46.06       46.65      2.26 o 
  14   6   7      204.27      234.07      5.45 o 
 -11   7   7        1.55        1.74      1.55 o 
  -9   7   7       47.08       49.41      2.97 o 
  -7   7   7        9.84       11.73      1.37 o 
  -5   7   7        0.30        0.55      1.17 o 
  -3   7   7       21.47       24.26      1.69 o 
  -1   7   7      123.99      125.02      3.30 o 
   1   7   7       47.07       43.87      2.07 o 
   3   7   7       37.53       38.48      2.05 o 
   5   7   7       77.86       84.33      2.54 o 
   7   7   7       57.82       52.95      2.36 o 
   9   7   7       11.94       13.00      1.87 o 
  11   7   7       44.41       45.94      3.12 o 
  -4   8   7      103.79      101.70      3.36 o 
  -2   8   7       36.81       45.74      2.37 o 
   0   8   7      353.94      388.84      7.67 o 
   2   8   7      371.15      403.97     11.46 o 
   4   8   7      299.78      324.34      6.72 o 
 -20   0   8        2.68        1.27      3.41 o 
 -18   0   8      174.00      179.09      9.01 o 
 -16   0   8        0.06        2.26      1.23 o 
 -14   0   8        5.89        5.06      1.01 o 
 -12   0   8     4131.79     3816.75     50.58 o 
 -10   0   8     1778.04     1714.04     20.46 o 
  -8   0   8     3063.76     2951.65     34.54 o 
  -6   0   8     4141.96     4402.70     46.96 o 
  -4   0   8     6475.67     6755.73     84.97 o 
  -2   0   8      734.67      744.78     14.04 o 
   0   0   8     3127.13     3205.92     48.28 o 
   2   0   8      325.54      317.02      6.62 o 
   4   0   8      149.41      114.29      2.62 o 
   6   0   8       46.00       54.77      1.78 o 
   8   0   8      481.21      517.80      8.53 o 
  10   0   8     1880.72     1891.55     47.99 o 
  12   0   8      143.14      148.30      4.36 o 
  14   0   8      275.23      293.71      7.11 o 
  16   0   8      241.17      236.15      6.16 o 
  18   0   8      112.86      106.75      7.13 o 
  20   0   8        2.22        6.06      3.38 o 
 -21   1   8       20.79       25.16      3.45 o 
 -19   1   8        7.39        9.93      2.17 o 
 -17   1   8       93.33      102.43      2.33 o 
 -15   1   8       70.80       68.85      1.71 o 
 -13   1   8      219.67      181.06      2.77 o 
 -11   1   8     1290.11     1199.38     11.70 o 
  -9   1   8      155.89      157.85      2.13 o 
  -7   1   8       40.37       42.95      1.03 o 
  -5   1   8      105.44      173.78      2.17 o 
  -3   1   8     1383.17     1495.07     14.01 o 
  -1   1   8       86.30       72.86      1.46 o 
   1   1   8     3578.51     3801.19     40.46 o 
   3   1   8     7585.58     8077.66     84.24 o 
   5   1   8        5.23       12.64      0.62 o 
   7   1   8      747.15      790.51      8.33 o 
   9   1   8       65.11       76.25      1.46 o 
  11   1   8      108.77      117.48      2.44 o 
  13   1   8      140.11      138.31      4.03 o 
  15   1   8       14.73       10.67      1.26 o 
  17   1   8      264.96      251.11     11.74 o 
  19   1   8      244.88      231.45      8.00 o 
 -20   2   8        2.23        3.32      2.17 o 
 -18   2   8       31.00       29.59      1.81 o 
 -16   2   8       19.86       23.80      1.47 o 
 -14   2   8       30.69       17.89      1.22 o 
 -12   2   8     1090.78     1008.88     12.86 o 
 -10   2   8     2056.47     2011.72     16.78 o 
  -8   2   8      340.07      338.77      3.40 o 
  -6   2   8      126.05      114.21      1.62 o 
  -4   2   8       24.92       44.24      1.05 o 
  -2   2   8       62.79       78.35      1.37 o 
   0   2   8       76.59       83.23      1.56 o 
   2   2   8     6601.69     7154.86     62.12 o 
   4   2   8    15817.26    16385.38    142.51 o 
   6   2   8      196.35      223.42      4.28 o 
   8   2   8       62.59       65.05      1.76 o 
  10   2   8        5.80        7.01      0.74 o 
  12   2   8     2063.05     2004.91     26.82 o 
  14   2   8      851.79      808.81     10.73 o 
  16   2   8      264.10      251.52      4.38 o 
  18   2   8       87.78       86.76      4.72 o 
  20   2   8        3.21        4.63      2.59 o 
 -19   3   8      143.10      144.11      5.96 o 
 -17   3   8       64.94       74.22      2.60 o 
 -15   3   8      406.10      415.18      6.98 o 
 -13   3   8        1.86       -1.02      0.89 o 
 -11   3   8      407.02      365.66      5.67 o 
  -9   3   8       21.13       27.98      1.19 o 
  -7   3   8      682.52      615.43      6.38 o 
  -5   3   8      261.78      311.07      3.79 o 
  -3   3   8      269.76      305.22      3.75 o 
  -1   3   8      132.80      108.36      2.16 o 
   1   3   8      514.41      517.17      5.91 o 
   3   3   8      310.48      323.03      3.96 o 
   5   3   8      197.08      201.64      2.70 o 
   7   3   8      329.52      307.25      3.45 o 
   9   3   8        6.67        8.58      0.79 o 
  11   3   8       81.17       73.43      2.17 o 
  13   3   8       13.83       15.65      1.28 o 
  15   3   8        8.55       10.01      1.23 o 
  17   3   8      181.33      169.72      3.43 o 
  19   3   8       48.39       53.89      5.75 o 
 -18   4   8       52.90       55.49      2.54 o 
 -16   4   8        2.20       -0.46      1.14 o 
 -14   4   8      140.17      139.48      3.32 o 
 -12   4   8       24.51       13.44      1.32 o 
 -10   4   8      103.87      132.68      2.82 o 
  -8   4   8      482.44      496.09      5.98 o 
  -6   4   8      268.08      287.10      3.66 o 
  -4   4   8      183.80      245.31      2.97 o 
  -2   4   8      710.69      604.28      6.60 o 
   0   4   8        8.25        3.89      0.78 o 
   2   4   8      906.31      891.73      9.70 o 
   4   4   8      650.18      668.36      8.32 o 
   6   4   8      686.51      620.77      7.19 o 
   8   4   8      119.42      110.05      3.18 o 
  10   4   8      135.78      131.47      3.41 o 
  12   4   8      553.90      543.06      7.80 o 
  14   4   8      372.97      370.46      7.64 o 
  16   4   8       12.35        7.74      1.50 o 
  18   4   8       26.18       21.71      3.68 o 
 -15   5   8       11.94        9.28      1.55 o 
 -13   5   8       24.36       20.19      1.66 o 
 -11   5   8      304.74      278.90      5.13 o 
  -9   5   8        0.84        0.16      0.85 o 
  -7   5   8      344.86      299.85      4.30 o 
  -5   5   8      129.35      106.42      2.51 o 
  -3   5   8      446.63      427.11      5.52 o 
  -1   5   8       69.88       54.79      1.63 o 
   1   5   8       11.52        8.12      0.82 o 
   3   5   8      192.68      174.73      2.63 o 
   5   5   8       38.98       50.66      1.74 o 
   7   5   8       57.50       69.51      1.91 o 
   9   5   8      107.19      113.67      2.65 o 
  11   5   8       72.74       74.57      2.55 o 
  13   5   8       23.84       25.83      2.23 o 
  15   5   8        7.85        5.49      1.62 o 
 -14   6   8      204.52      215.44      5.31 o 
 -12   6   8      139.96      138.61      3.72 o 
 -10   6   8        1.24        2.22      1.31 o 
  -8   6   8       69.96       62.78      2.01 o 
  -6   6   8     1113.68     1069.39     12.93 o 
  -4   6   8      300.78      295.53      4.79 o 
  -2   6   8        7.69        4.67      1.11 o 
   0   6   8      139.84      149.98      2.94 o 
   2   6   8      670.59      635.33      8.26 o 
   4   6   8        0.22       -0.87      0.87 o 
   6   6   8       31.93       24.83      1.43 o 
   8   6   8      149.00      159.60      3.39 o 
  10   6   8      272.13      290.53      5.54 o 
  12   6   8        5.55       -0.09      1.37 o 
  14   6   8       55.31       62.80      2.92 o 
  -9   7   8       28.77       31.34      2.18 o 
  -7   7   8       51.29       49.32      1.99 o 
  -5   7   8        9.15        8.66      1.40 o 
  -3   7   8      118.12      116.06      3.07 o 
  -1   7   8      186.72      183.87      4.08 o 
   1   7   8      128.60      145.30      3.59 o 
   3   7   8       47.67       55.28      2.32 o 
   5   7   8      106.52      103.75      4.72 o 
   7   7   8        0.17        0.57      1.31 o 
   9   7   8      194.96      194.40      5.01 o 
  -2   8   8       30.22       37.77      2.63 o 
   0   8   8       11.89       10.72      2.37 o 
   2   8   8       18.90       22.63      2.75 o 
 -19   1   9       37.34       38.49      2.54 o 
 -17   1   9       30.45       38.08      1.58 o 
 -15   1   9       20.44       16.41      1.12 o 
 -13   1   9     1619.02     1473.24     16.58 o 
 -11   1   9      159.00      195.79      2.80 o 
  -9   1   9     1219.50     1193.78     11.44 o 
  -7   1   9       26.84       20.77      0.73 o 
  -5   1   9      199.03      278.88      3.19 o 
  -3   1   9      237.45      286.51      3.24 o 
  -1   1   9        4.26        8.62      1.14 o 
   1   1   9     2723.57     2924.30     33.76 o 
   3   1   9       37.01       46.28      1.29 o 
   5   1   9     2163.77     2204.23     21.98 o 
   7   1   9     1277.97     1284.91     13.16 o 
   9   1   9      505.22      522.12      5.84 o 
  11   1   9       18.94       20.64      1.30 o 
  13   1   9       25.98       24.62      1.43 o 
  15   1   9       55.66       55.30      2.12 o 
  17   1   9       95.75       98.95      2.74 o 
  19   1   9      254.46      261.87      8.69 o 
 -20   2   9      386.23      425.57     11.40 o 
 -18   2   9      453.90      492.41      7.27 o 
 -16   2   9       95.52       96.83      2.53 o 
 -14   2   9      133.49      134.29      2.92 o 
 -12   2   9       58.34       48.29      1.65 o 
 -10   2   9       31.14       51.43      1.35 o 
  -8   2   9       35.00       39.13      0.98 o 
  -6   2   9      480.02      535.95      5.60 o 
  -4   2   9      808.31      909.45      8.92 o 
  -2   2   9     1661.88     1640.76     15.45 o 
   0   2   9      671.14      656.31      8.60 o 
   2   2   9     3368.40     3272.36     30.19 o 
   4   2   9      364.78      361.23      5.29 o 
   6   2   9        6.17        4.96      0.59 o 
   8   2   9      140.57      143.18      2.66 o 
  10   2   9        5.25        8.52      0.79 o 
  12   2   9      177.23      152.90      3.80 o 
  14   2   9      161.05      157.57      3.55 o 
  16   2   9       83.76       78.98      2.39 o 
  18   2   9        6.70        5.25      2.01 o 
  20   2   9      300.96      314.82     10.03 o 
 -19   3   9       88.42      109.38      5.38 o 
 -17   3   9        9.76       13.21      1.43 o 
 -15   3   9       41.41       40.13      1.81 o 
 -13   3   9        6.61        5.48      1.11 o 
 -11   3   9      387.27      331.76      5.34 o 
  -9   3   9      114.01      126.74      2.11 o 
  -7   3   9     2570.18     2356.87     20.83 o 
  -5   3   9     1165.23     1141.15     12.02 o 
  -3   3   9        0.15        1.16      0.61 o 
  -1   3   9       48.63       51.63      1.42 o 
   1   3   9      149.72      154.51      2.17 o 
   3   3   9      177.57      170.92      2.53 o 
   5   3   9       47.80       40.01      1.09 o 
   7   3   9      266.86      243.14      3.08 o 
   9   3   9      553.80      573.82      7.89 o 
  11   3   9      391.70      350.10      5.51 o 
  13   3   9       45.04       40.20      1.74 o 
  15   3   9        1.69        1.47      1.08 o 
  17   3   9       29.14       32.58      1.79 o 
  19   3   9       22.43       25.62      4.72 o 
 -18   4   9        4.15        7.38      1.70 o 
 -16   4   9        0.14        1.37      1.25 o 
 -14   4   9       85.96       83.96      2.67 o 
 -12   4   9        8.86       12.03      1.36 o 
 -10   4   9      493.20      457.51      6.26 o 
  -8   4   9        1.26        1.58      0.84 o 
  -6   4   9      276.87      214.69      3.24 o 
  -4   4   9     1205.17     1150.80     11.64 o 
  -2   4   9      581.61      569.94      6.69 o 
   0   4   9      110.93      106.85      2.17 o 
   2   4   9        2.28        1.60      0.77 o 
   4   4   9      793.30      728.53     10.63 o 
   6   4   9     1524.90     1392.00     15.62 o 
   8   4   9       78.52       85.53      2.11 o 
  10   4   9       23.01       20.98      1.66 o 
  12   4   9       47.08       38.75      2.08 o 
  14   4   9       54.29       58.53      2.22 o 
  16   4   9       34.20       39.68      1.90 o 
 -15   5   9       92.99      100.69      3.14 o 
 -13   5   9        1.38        0.55      1.25 o 
 -11   5   9        9.64        6.59      1.34 o 
  -9   5   9       27.06       30.15      1.42 o 
  -7   5   9      614.21      599.18      7.81 o 
  -5   5   9      199.74      181.46      3.35 o 
  -3   5   9        4.73        5.02      0.86 o 
  -1   5   9      243.96      207.30      2.98 o 
   1   5   9       36.99       29.96      1.16 o 
   3   5   9        9.56        8.02      0.90 o 
   5   5   9      197.86      166.73      3.16 o 
   7   5   9       34.72       31.01      1.38 o 
   9   5   9       44.96       45.15      2.00 o 
  11   5   9       46.78       47.28      2.44 o 
  13   5   9        0.24       -0.38      1.38 o 
  15   5   9       58.08       62.90      2.83 o 
 -12   6   9       13.34       15.61      1.73 o 
 -10   6   9       57.63       71.51      2.78 o 
  -8   6   9      234.17      253.30      4.60 o 
  -6   6   9      311.32      304.66      5.20 o 
  -4   6   9       95.62      100.52      2.66 o 
  -2   6   9      189.49      179.06      3.51 o 
   0   6   9       32.02       38.10      1.59 o 
   2   6   9        0.99        0.44      0.96 o 
   4   6   9        1.03        0.75      0.92 o 
   6   6   9        4.47        5.27      1.08 o 
   8   6   9       15.79       13.76      1.45 o 
  10   6   9        9.08        6.48      1.51 o 
  12   6   9       12.31       13.14      1.81 o 
  -9   7   9       16.61       25.31      2.12 o 
  -7   7   9        0.53        0.50      1.52 o 
  -5   7   9        0.35       -0.09      1.40 o 
  -3   7   9       33.42       32.94      2.21 o 
  -1   7   9        3.93        4.93      1.41 o 
   1   7   9        1.59        2.44      1.34 o 
   3   7   9        0.08        1.26      1.29 o 
   5   7   9        0.02       -1.25      1.13 o 
   7   7   9      215.26      245.99      5.77 o 
   9   7   9       12.73       13.28      1.98 o 
   0   8   9       12.81       15.77      2.08 o 
 -20   0  10       22.53       19.29      4.41 o 
 -18   0  10      593.11      632.77     13.67 o 
 -16   0  10        3.45       -0.87      1.25 o 
 -14   0  10       27.60       13.66      1.83 o 
 -12   0  10     1151.29     1164.03     19.06 o 
 -10   0  10      579.14      596.66      7.94 o 
  -8   0  10      909.52      850.79     10.52 o 
  -6   0  10      446.88      435.08      5.81 o 
  -4   0  10     6479.69     6824.24     98.51 o 
  -2   0  10        1.14       -0.99      0.85 o 
   0   0  10     6415.48     6536.51    114.24 o 
   2   0  10     2156.53     2195.41     33.65 o 
   4   0  10      466.99      410.58     13.39 o 
   6   0  10      289.20      345.55      8.53 o 
   8   0  10        0.85        3.63      0.93 o 
  10   0  10       54.95       38.97      2.20 o 
  12   0  10      325.02      336.46      8.10 o 
  14   0  10      233.33      247.65     10.61 o 
  16   0  10       27.48       31.65      2.37 o 
  18   0  10        6.58        6.64      3.41 o 
  20   0  10        2.78        2.11      3.49 o 
 -19   1  10        7.21       10.42      1.84 o 
 -17   1  10      379.69      404.58      5.73 o 
 -15   1  10       56.95       66.56      1.94 o 
 -13   1  10      252.77      248.24      3.86 o 
 -11   1  10       29.99       16.33      1.08 o 
  -9   1  10      302.06      340.13      3.69 o 
  -7   1  10      331.03      374.79      3.93 o 
  -5   1  10      100.86       81.78      1.96 o 
  -3   1  10       85.36      126.68      1.86 o 
  -1   1  10       69.28       75.38      1.79 o 
   1   1  10      521.77      536.19      7.66 o 
   3   1  10     2699.13     2743.38     29.27 o 
   5   1  10      346.01      360.74      4.64 o 
   7   1  10      166.73      165.05      3.13 o 
   9   1  10      219.22      233.29      3.14 o 
  11   1  10      372.19      369.11      6.12 o 
  13   1  10        2.64        2.81      1.05 o 
  15   1  10      222.51      210.03      4.25 o 
  17   1  10       41.23       42.30      3.43 o 
  19   1  10      157.61      154.42      6.52 o 
 -18   2  10       57.46       68.53      2.48 o 
 -16   2  10        0.26        1.35      1.07 o 
 -14   2  10       14.88       11.61      1.10 o 
 -12   2  10      194.48      174.48      3.10 o 
 -10   2  10     1368.26     1228.06     11.95 o 
  -8   2  10     1558.60     1530.22     13.90 o 
  -6   2  10      877.68      960.31      9.47 o 
  -4   2  10      271.18      306.98      3.57 o 
  -2   2  10     2378.45     2410.25     22.42 o 
   0   2  10      139.36      134.49      2.20 o 
   2   2  10     1190.98     1329.95     12.73 o 
   4   2  10      780.12      876.36      9.21 o 
   6   2  10      112.69       97.58      1.69 o 
   8   2  10      234.13      235.96      3.23 o 
  10   2  10     1467.14     1405.76     15.39 o 
  12   2  10      781.46      745.19     11.06 o 
  14   2  10      298.57      284.39      5.93 o 
  16   2  10        0.32       -0.21      1.03 o 
  18   2  10       30.23       29.45      3.41 o 
 -19   3  10      104.03      117.56      6.92 o 
 -17   3  10       44.76       43.21      2.05 o 
 -15   3  10        5.20        2.21      1.13 o 
 -13   3  10       31.32       39.86      1.80 o 
 -11   3  10       34.87       43.43      2.97 o 
  -9   3  10       57.06       41.20      1.40 o 
  -7   3  10       64.64       42.31      1.51 o 
  -5   3  10        0.08        0.80      0.70 o 
  -3   3  10     1518.83     1473.23     14.21 o 
  -1   3  10      195.14      187.53      2.54 o 
   1   3  10      555.39      527.75      5.66 o 
   3   3  10       11.49       17.96      0.88 o 
   5   3  10      185.70      175.43      2.87 o 
   7   3  10       23.43       26.53      1.01 o 
   9   3  10      215.34      213.81      3.13 o 
  11   3  10      765.18      757.64     10.30 o 
  13   3  10      107.58      115.79      2.87 o 
  15   3  10       32.18       34.33      1.78 o 
  17   3  10        5.89        5.67      1.35 o 
 -16   4  10      299.73      313.61      5.69 o 
 -14   4  10       64.72       80.43      2.68 o 
 -12   4  10      223.40      262.81      4.88 o 
 -10   4  10      600.85      559.15      8.25 o 
  -8   4  10     1140.23     1043.12     14.60 o 
  -6   4  10      658.33      652.12      7.50 o 
  -4   4  10      310.05      295.89      3.91 o 
  -2   4  10        7.17        9.66      0.96 o 
   0   4  10      275.64      276.42      3.92 o 
   2   4  10      100.76       95.01      3.58 o 
   4   4  10      918.79      782.48     10.71 o 
   6   4  10      993.23      925.57     10.93 o 
   8   4  10        0.41       -0.56      0.90 o 
  10   4  10        0.56       -0.08      1.16 o 
  12   4  10       20.68       22.17      1.78 o 
  14   4  10       17.54       17.05      1.74 o 
  16   4  10        0.62        2.46      1.26 o 
 -15   5  10       54.13       58.95      2.54 o 
 -13   5  10       36.33       42.66      2.18 o 
 -11   5  10      102.65       97.68      3.05 o 
  -9   5  10       50.42       51.68      1.94 o 
  -7   5  10        0.90        0.31      0.98 o 
  -5   5  10      740.71      755.11      8.72 o 
  -3   5  10      216.74      235.53      3.47 o 
  -1   5  10       85.10       68.31      1.72 o 
   1   5  10        5.00        7.01      0.96 o 
   3   5  10      231.04      201.23      3.55 o 
   5   5  10      247.78      223.44      4.20 o 
   7   5  10      108.03       95.71      2.75 o 
   9   5  10      246.18      237.30      4.59 o 
  11   5  10       90.80       93.34      3.63 o 
  13   5  10      310.72      322.98      5.71 o 
  15   5  10       11.76       15.31      2.42 o 
 -12   6  10       17.26       20.63      1.90 o 
 -10   6  10      156.82      172.19      4.44 o 
  -8   6  10       39.40       35.60      1.87 o 
  -6   6  10      657.59      655.76      8.74 o 
  -4   6  10       42.16       47.10      1.93 o 
  -2   6  10      233.15      259.26      4.46 o 
   0   6  10      103.78      113.20      2.77 o 
   2   6  10       75.40       76.46      2.07 o 
   4   6  10        2.78        5.47      1.03 o 
   6   6  10       92.81      105.39      2.42 o 
   8   6  10      210.37      212.78      4.65 o 
  10   6  10        1.85       -0.70      1.53 o 
  12   6  10        0.08       -0.68      1.53 o 
  -9   7  10      247.63      272.99      6.30 o 
  -7   7  10       10.66       10.13      1.54 o 
  -5   7  10        0.01       -1.27      1.22 o 
  -3   7  10      707.15      723.97     10.43 o 
  -1   7  10       25.76       32.88      2.04 o 
   1   7  10      429.80      445.91      7.20 o 
   3   7  10       98.91      108.51      4.45 o 
   5   7  10      100.45      116.91      3.12 o 
   7   7  10      158.15      186.08      5.01 o 
   9   7  10        1.18        1.94      1.72 o 
 -19   1  11        1.32       -1.42      1.93 o 
 -17   1  11        0.01        1.30      1.03 o 
 -15   1  11       63.91       64.73      1.96 o 
 -13   1  11      126.59      106.69      2.39 o 
 -11   1  11       84.17       82.97      2.03 o 
  -9   1  11      789.34      681.65      7.05 o 
  -7   1  11     1173.37     1200.23     10.99 o 
  -5   1  11     1396.50     1326.12     12.75 o 
  -3   1  11      782.59      843.50      8.95 o 
  -1   1  11       75.64       82.01      2.13 o 
   1   1  11        1.00       -0.05      0.72 o 
   3   1  11       34.50       33.57      1.87 o 
   5   1  11      320.82      320.61      4.40 o 
   7   1  11      197.70      209.46      2.97 o 
   9   1  11       12.19       10.97      0.87 o 
  11   1  11     1112.03     1117.20     15.72 o 
  13   1  11       29.73       34.17      1.77 o 
  15   1  11      703.84      684.04     10.49 o 
  17   1  11      289.93      299.40      6.89 o 
  19   1  11      101.08      108.42      5.55 o 
 -18   2  11      184.01      188.92      3.95 o 
 -16   2  11       10.90       17.07      1.84 o 
 -14   2  11      154.99      144.15      2.95 o 
 -12   2  11        0.88        1.76      0.91 o 
 -10   2  11      720.50      641.53      6.77 o 
  -8   2  11      407.35      391.22      4.49 o 
  -6   2  11        2.71        3.53      0.65 o 
  -4   2  11      187.09      187.84      2.54 o 
  -2   2  11      422.67      454.19      4.93 o 
   0   2  11      760.90      793.02      8.52 o 
   2   2  11        1.03        1.40      0.52 o 
   4   2  11      279.50      290.82      3.87 o 
   6   2  11      156.40      172.31      2.96 o 
   8   2  11       97.24       92.67      2.01 o 
  10   2  11       62.29       68.23      2.24 o 
  12   2  11       89.76       87.37      2.69 o 
  14   2  11       38.72       36.22      1.91 o 
  16   2  11       68.67       74.18      2.48 o 
  18   2  11       29.66       27.08      2.70 o 
 -17   3  11       17.89       24.90      1.77 o 
 -15   3  11        0.76        1.19      1.17 o 
 -13   3  11      264.55      254.44      4.65 o 
 -11   3  11      962.16      875.65     11.78 o 
  -9   3  11      144.39      154.36      2.67 o 
  -7   3  11       14.79       10.81      0.99 o 
  -5   3  11      160.76      148.29      2.55 o 
  -3   3  11      121.44      101.85      2.08 o 
  -1   3  11      333.80      289.49      3.56 o 
   1   3  11      645.68      613.23      6.74 o 
   3   3  11      241.41      243.78      3.39 o 
   5   3  11     4458.45     4578.93     44.45 o 
   7   3  11     1811.71     1912.62     20.75 o 
   9   3  11       83.22       88.31      1.97 o 
  11   3  11      251.79      247.88      4.47 o 
  13   3  11       27.47       25.48      1.62 o 
  15   3  11       27.83       26.23      1.69 o 
  17   3  11       49.84       54.06      2.46 o 
 -16   4  11       42.38       46.82      2.29 o 
 -14   4  11       34.33       38.09      1.97 o 
 -12   4  11       25.75       35.73      1.92 o 
 -10   4  11        0.08        3.12      1.31 o 
  -8   4  11       97.81       97.72      2.09 o 
  -6   4  11       32.88       30.77      1.42 o 
  -4   4  11      938.29      815.83     10.05 o 
  -2   4  11        0.81        0.17      0.80 o 
   0   4  11      593.79      571.24      6.84 o 
   2   4  11       67.82       56.38      1.96 o 
   4   4  11       54.83       37.05      1.51 o 
   6   4  11        3.41        5.21      0.91 o 
   8   4  11        5.34        7.56      0.95 o 
  10   4  11        0.77       -0.72      1.01 o 
  12   4  11       10.01        7.09      1.30 o 
  14   4  11        6.09        3.34      1.48 o 
  16   4  11      143.00      142.27      3.73 o 
 -15   5  11       73.94       95.46      3.55 o 
 -13   5  11       51.09       56.10      2.47 o 
 -11   5  11        6.74        8.30      1.46 o 
  -9   5  11        0.15        0.42      1.04 o 
  -7   5  11        0.20       -0.29      0.95 o 
  -5   5  11      123.28      117.35      3.87 o 
  -3   5  11       85.30       80.43      2.00 o 
  -1   5  11      443.46      452.44      5.58 o 
   1   5  11      409.56      393.16      5.31 o 
   3   5  11        4.12        1.47      0.96 o 
   5   5  11        4.10        5.20      1.14 o 
   7   5  11       28.18       36.42      1.65 o 
   9   5  11       94.62       96.83      3.32 o 
  11   5  11       28.69       39.51      2.04 o 
  13   5  11        3.01        3.92      1.53 o 
  15   5  11      230.16      252.43      6.43 o 
 -12   6  11       28.88       33.25      2.44 o 
 -10   6  11       24.35       21.69      1.96 o 
  -8   6  11       35.40       41.20      2.43 o 
  -6   6  11       59.33       55.22      2.19 o 
  -4   6  11       91.88       78.70      2.52 o 
  -2   6  11        0.14        0.75      1.07 o 
   0   6  11       47.07       46.89      1.83 o 
   2   6  11        1.12       -0.96      0.93 o 
   4   6  11      387.99      387.69      5.53 o 
   6   6  11       31.29       26.22      1.48 o 
   8   6  11       14.89       12.27      1.62 o 
  10   6  11        0.52        2.35      1.77 o 
  12   6  11        0.70        1.61      1.64 o 
  -7   7  11       15.78       10.01      1.81 o 
  -5   7  11       23.33       19.39      2.10 o 
  -3   7  11       24.01       27.71      2.07 o 
  -1   7  11        5.97        4.52      1.47 o 
   1   7  11      165.14      180.34      4.17 o 
   3   7  11       20.02       25.84      2.17 o 
   5   7  11        4.47        6.94      1.44 o 
   7   7  11        0.40        0.47      1.70 o 
 -18   0  12       68.32       82.50      3.99 o 
 -16   0  12      143.02      141.71      4.17 o 
 -14   0  12       85.25       72.52      2.89 o 
 -12   0  12      937.41      783.95     13.29 o 
 -10   0  12     4398.93     4040.21     61.38 o 
  -8   0  12        6.29        8.25      2.84 o 
  -6   0  12      425.71      402.99      7.22 o 
  -4   0  12       55.93       69.18      2.98 o 
  -2   0  12      563.81      639.33     12.84 o 
   0   0  12       68.05       71.67      4.53 o 
   2   0  12      684.63      619.36     12.45 o 
   4   0  12      488.09      467.64      8.44 o 
   6   0  12      238.48      288.21      5.65 o 
   8   0  12      109.50       98.04      2.85 o 
  10   0  12      314.50      348.21      7.78 o 
  12   0  12       10.05        9.85      1.83 o 
  14   0  12       74.94       79.20      3.73 o 
  16   0  12       21.71       25.30      2.48 o 
  18   0  12        0.65       -3.85      2.57 o 
 -19   1  12       81.29       94.69      4.81 o 
 -17   1  12        9.25        8.62      1.34 o 
 -15   1  12       29.58       34.58      1.77 o 
 -13   1  12      156.59      163.93      3.07 o 
 -11   1  12      455.16      416.32      5.70 o 
  -9   1  12     2667.21     2562.94     23.89 o 
  -7   1  12       70.99       64.16      1.49 o 
  -5   1  12     1308.64     1289.09     12.49 o 
  -3   1  12     2780.22     2949.72     29.21 o 
  -1   1  12      502.04      526.19      7.73 o 
   1   1  12       45.11       52.98      2.13 o 
   3   1  12        5.88        7.63      1.00 o 
   5   1  12      202.08      229.84      3.47 o 
   7   1  12       63.28       73.92      1.72 o 
   9   1  12       12.85       14.20      0.95 o 
  11   1  12        2.04        0.54      1.03 o 
  13   1  12      632.69      621.83      9.67 o 
  15   1  12      326.61      315.27      5.85 o 
  17   1  12        0.17       -0.33      1.42 o 
  19   1  12       57.62       58.11      4.37 o 
 -18   2  12       70.57       72.54      2.61 o 
 -16   2  12      110.77      129.49      3.21 o 
 -14   2  12       12.76       18.27      2.01 o 
 -12   2  12      325.48      320.05      4.80 o 
 -10   2  12       24.61       27.61      1.12 o 
  -8   2  12      156.96      138.98      2.11 o 
  -6   2  12      151.11      147.83      2.29 o 
  -4   2  12      110.38       94.67      1.71 o 
  -2   2  12        1.71        1.08      0.55 o 
   0   2  12        2.71        0.74      0.53 o 
   2   2  12        7.57        5.19      0.80 o 
   4   2  12     2568.38     2656.89     27.96 o 
   6   2  12      575.45      567.27      6.79 o 
   8   2  12      542.49      526.27      6.54 o 
  10   2  12       69.32       65.32      2.34 o 
  12   2  12      237.32      235.59      4.74 o 
  14   2  12      181.23      167.13      3.91 o 
  16   2  12        5.80        3.34      1.43 o 
  18   2  12      101.60      101.97      3.54 o 
 -17   3  12        9.69       13.42      1.67 o 
 -15   3  12       72.72       76.15      2.62 o 
 -13   3  12        0.56        2.45      1.16 o 
 -11   3  12      183.27      164.73      4.10 o 
  -9   3  12      329.89      289.05      4.97 o 
  -7   3  12        0.02        0.30      0.76 o 
  -5   3  12      164.57      186.07      3.00 o 
  -3   3  12      574.68      648.61      7.49 o 
  -1   3  12      837.80      737.82      8.34 o 
   1   3  12        1.47        1.59      0.69 o 
   3   3  12       84.19       70.17      2.03 o 
   5   3  12     1807.52     1774.24     20.78 o 
   7   3  12        0.04        3.37      0.98 o 
   9   3  12      351.31      342.27      4.53 o 
  11   3  12        0.95        0.88      1.19 o 
  13   3  12       28.26       26.38      1.96 o 
  15   3  12        8.89        7.00      1.36 o 
  17   3  12       84.18       80.32      3.01 o 
 -16   4  12        7.96        7.85      2.42 o 
 -14   4  12       94.60       87.98      2.97 o 
 -12   4  12      141.55      131.61      3.40 o 
 -10   4  12     1212.47     1176.58     15.58 o 
  -8   4  12       83.89       80.00      1.95 o 
  -6   4  12       36.55       42.72      1.66 o 
  -4   4  12      338.91      310.22      4.39 o 
  -2   4  12        2.86        1.67      0.93 o 
   0   4  12      204.31      203.23      3.28 o 
   2   4  12      145.11      133.09      2.76 o 
   4   4  12        5.96        4.74      1.08 o 
   6   4  12       78.17       84.74      2.46 o 
   8   4  12        0.37       -0.76      0.91 o 
  10   4  12       74.39       78.52      2.91 o 
  12   4  12      122.30      128.97      3.72 o 
  14   4  12        6.89        4.82      1.58 o 
  16   4  12        0.54        2.76      1.69 o 
 -13   5  12       32.17       29.71      2.07 o 
 -11   5  12        2.98        5.57      1.40 o 
  -9   5  12       23.76       24.65      1.79 o 
  -7   5  12      340.19      360.40      5.07 o 
  -5   5  12       17.53        9.82      1.12 o 
  -3   5  12      405.47      390.14      5.37 o 
  -1   5  12      304.27      314.18      4.60 o 
   1   5  12       39.58       46.89      1.69 o 
   3   5  12      322.42      308.09      5.31 o 
   5   5  12        8.88       10.22      1.31 o 
   7   5  12       53.23       39.73      1.78 o 
   9   5  12        3.86        5.91      1.56 o 
  11   5  12      139.11      157.01      4.36 o 
  13   5  12       28.54       29.79      2.15 o 
 -12   6  12      294.39      308.82      6.85 o 
 -10   6  12       24.46       26.10      2.42 o 
  -8   6  12        3.63        5.38      1.56 o 
  -6   6  12       49.50       50.04      3.69 o 
  -4   6  12      108.74      108.26      2.95 o 
  -2   6  12       12.31       14.28      1.33 o 
   0   6  12       39.12       36.25      1.77 o 
   2   6  12        1.72        1.76      1.02 o 
   4   6  12        1.23        1.19      1.08 o 
   6   6  12        4.95        4.92      1.21 o 
   8   6  12       10.32       10.81      1.70 o 
  10   6  12       46.14       43.45      2.52 o 
  -7   7  12       31.86       37.55      2.69 o 
  -5   7  12      340.82      334.47      6.19 o 
  -3   7  12      306.75      311.05      5.90 o 
  -1   7  12        5.75        4.31      1.53 o 
   1   7  12        1.78        0.91      1.43 o 
   3   7  12       92.90       88.06      3.47 o 
   5   7  12      167.91      167.79      3.87 o 
   7   7  12       44.40       47.02      3.18 o 
 -19   1  13      110.59      117.34      5.67 o 
 -17   1  13      130.44      132.47      3.29 o 
 -15   1  13      158.33      172.02      3.34 o 
 -13   1  13        0.23        3.33      1.00 o 
 -11   1  13        4.61        2.96      0.93 o 
  -9   1  13       29.55       45.64      1.11 o 
  -7   1  13      475.06      469.97      5.21 o 
  -5   1  13      465.91      490.87      5.74 o 
  -3   1  13      343.34      335.51      4.47 o 
  -1   1  13        2.67        5.66      1.01 o 
   1   1  13     1259.64     1247.60     18.30 o 
   3   1  13      345.91      330.12      5.43 o 
   5   1  13      550.76      600.42      7.92 o 
   7   1  13        3.51        5.28      1.03 o 
   9   1  13        9.63       11.98      0.96 o 
  11   1  13       88.53       86.72      2.66 o 
  13   1  13      370.16      343.09      6.17 o 
  15   1  13      146.34      137.26      3.61 o 
  17   1  13        4.83        5.69      1.50 o 
 -18   2  13      509.48      554.36      9.27 o 
 -16   2  13        0.10        1.47      1.27 o 
 -14   2  13      377.65      406.10      5.92 o 
 -12   2  13       57.31       52.03      2.10 o 
 -10   2  13       13.86        5.38      0.80 o 
  -8   2  13      402.20      425.80      4.65 o 
  -6   2  13      877.77      771.32      7.99 o 
  -4   2  13      460.16      430.28      4.87 o 
  -2   2  13       48.75       51.34      1.43 o 
   0   2  13       81.58       77.67      1.79 o 
   2   2  13      744.42      790.13     10.21 o 
   4   2  13      689.32      693.39      8.12 o 
   6   2  13       40.52       37.94      1.86 o 
   8   2  13      123.31      120.39      2.43 o 
  10   2  13      156.35      161.11      3.80 o 
  12   2  13       84.16       92.91      2.91 o 
  14   2  13       28.01       27.75      1.89 o 
  16   2  13        4.29        4.04      1.43 o 
  18   2  13       15.65       18.49      1.85 o 
 -17   3  13      388.08      452.05      8.16 o 
 -15   3  13      136.02      145.77      3.65 o 
 -13   3  13      124.10      122.16      3.21 o 
 -11   3  13      307.51      338.07      5.77 o 
  -9   3  13      289.77      334.55      4.77 o 
  -7   3  13      597.68      569.67      6.84 o 
  -5   3  13      511.04      441.71      5.58 o 
  -3   3  13      964.98      925.04     10.24 o 
  -1   3  13      938.56      905.90     10.04 o 
   1   3  13       29.17       30.42      1.54 o 
   3   3  13     1127.38     1144.24     12.27 o 
   5   3  13     1949.90     1901.21     23.02 o 
   7   3  13     1492.10     1479.55     19.23 o 
   9   3  13      819.23      826.49      9.28 o 
  11   3  13        5.29        5.48      1.22 o 
  13   3  13      497.31      479.82      7.48 o 
  15   3  13       24.00       22.68      1.74 o 
  17   3  13       11.42       11.85      1.77 o 
 -16   4  13        3.27        5.39      1.90 o 
 -14   4  13       91.23       96.68      3.13 o 
 -12   4  13       33.17       33.10      2.11 o 
 -10   4  13      100.31       96.60      3.01 o 
  -8   4  13      158.60      149.14      2.92 o 
  -6   4  13      156.59      163.52      3.00 o 
  -4   4  13      993.35      941.20     10.61 o 
  -2   4  13      581.13      564.48      6.93 o 
   0   4  13      347.95      309.23      4.42 o 
   2   4  13       34.88       26.86      1.41 o 
   4   4  13       19.67       20.35      1.49 o 
   6   4  13      191.89      167.43      3.57 o 
   8   4  13       20.17       19.52      1.36 o 
  10   4  13        1.77        0.44      1.33 o 
  12   4  13        4.55        5.52      1.66 o 
  14   4  13       25.67       29.43      2.46 o 
 -13   5  13       37.43       36.40      2.52 o 
 -11   5  13       31.16       23.31      1.88 o 
  -9   5  13       97.52       94.66      3.06 o 
  -7   5  13        0.19        1.54      1.01 o 
  -5   5  13        3.44        4.49      1.07 o 
  -3   5  13       81.05       85.79      2.30 o 
  -1   5  13       68.24       63.97      2.02 o 
   1   5  13      134.89      152.13      3.18 o 
   3   5  13      323.35      332.23      5.67 o 
   5   5  13        1.34        0.75      1.10 o 
   7   5  13        2.81        1.13      1.09 o 
   9   5  13        1.46        0.21      1.45 o 
  11   5  13       14.66       14.33      2.14 o 
  13   5  13        8.89        9.20      1.75 o 
 -10   6  13       27.48       30.88      2.50 o 
  -8   6  13      131.66      151.74      6.72 o 
  -6   6  13      473.61      481.79      7.17 o 
  -4   6  13       16.14       18.02      1.48 o 
  -2   6  13      227.89      238.93      4.69 o 
   0   6  13        0.95        2.43      1.13 o 
   2   6  13        8.58        4.70      1.11 o 
   4   6  13      175.69      184.86      3.80 o 
   6   6  13       40.37       46.48      2.07 o 
   8   6  13       80.98       95.29      3.57 o 
  10   6  13       39.52       43.75      2.63 o 
  -5   7  13      391.71      422.81      7.33 o 
  -3   7  13       23.66       24.27      2.02 o 
  -1   7  13       96.13      105.32      4.08 o 
   1   7  13       80.65       87.81      3.11 o 
   3   7  13       43.57       42.84      2.69 o 
   5   7  13        6.01        3.06      1.50 o 
 -18   0  14      131.17      161.82      5.73 o 
 -16   0  14      211.62      212.96      6.48 o 
 -14   0  14      244.20      253.47     17.89 o 
 -12   0  14      600.21      582.18     14.81 o 
 -10   0  14        5.58        8.52      1.37 o 
  -8   0  14      304.20      336.07      7.31 o 
  -6   0  14      223.00      201.90      4.56 o 
  -4   0  14      587.31      602.89     12.57 o 
  -2   0  14      673.53      701.24     14.28 o 
   0   0  14      927.40      973.50     18.95 o 
   2   0  14      513.24      557.59     11.74 o 
   4   0  14     1247.52     1231.07     23.38 o 
   6   0  14     1621.70     1592.10     24.80 o 
   8   0  14      705.16      705.04     11.97 o 
  10   0  14      359.60      354.94      8.87 o 
  12   0  14      193.59      200.97      6.23 o 
  14   0  14      539.81      551.58     12.79 o 
  16   0  14      168.54      170.27      5.92 o 
  18   0  14      224.07      225.58      7.05 o 
 -17   1  14      165.64      177.05      3.90 o 
 -15   1  14       60.66       65.65      2.36 o 
 -13   1  14       40.92       41.65      1.68 o 
 -11   1  14      192.87      186.06      3.36 o 
  -9   1  14      130.45      115.04      2.02 o 
  -7   1  14      157.89      130.29      2.19 o 
  -5   1  14      171.22      170.42      2.85 o 
  -3   1  14      944.12      959.50     11.84 o 
  -1   1  14     1560.42     1561.21     20.63 o 
   1   1  14        0.72        0.94      0.95 o 
   3   1  14      123.43      109.23      2.77 o 
   5   1  14      275.55      277.94      4.43 o 
   7   1  14      115.17      118.82      2.41 o 
   9   1  14        2.98        4.54      0.89 o 
  11   1  14       23.31       25.79      1.76 o 
  13   1  14      553.79      534.29      8.78 o 
  15   1  14       57.76       69.39      2.77 o 
  17   1  14        7.73        6.37      1.59 o 
 -18   2  14        0.20        1.14      1.59 o 
 -16   2  14       82.55       97.64      2.92 o 
 -14   2  14        7.69        8.20      1.26 o 
 -12   2  14        9.51        9.77      1.19 o 
 -10   2  14      806.90      757.40      8.65 o 
  -8   2  14        0.60        0.78      0.70 o 
  -6   2  14      363.79      324.14      4.02 o 
  -4   2  14      112.32      122.13      2.44 o 
  -2   2  14      282.11      301.59      4.00 o 
   0   2  14      716.53      710.70      8.42 o 
   2   2  14        5.81        8.32      1.01 o 
   4   2  14      110.35      123.70      2.67 o 
   6   2  14       47.86       48.93      1.78 o 
   8   2  14      292.68      294.07      4.56 o 
  10   2  14       16.87       13.79      1.47 o 
  12   2  14      907.53      864.56     13.04 o 
  14   2  14       11.35       11.08      1.54 o 
  16   2  14       44.42       42.63      2.71 o 
 -17   3  14        2.85        5.01      1.74 o 
 -15   3  14      122.98      124.03      3.43 o 
 -13   3  14        0.10        0.32      1.22 o 
 -11   3  14       16.19       27.97      2.16 o 
  -9   3  14       83.75       75.71      2.07 o 
  -7   3  14      135.20      108.82      3.61 o 
  -5   3  14       14.29        9.97      1.01 o 
  -3   3  14       81.73       75.93      1.96 o 
  -1   3  14      719.94      652.88      8.31 o 
   1   3  14       77.62       79.65      2.23 o 
   3   3  14        0.67        2.91      0.86 o 
   5   3  14       77.14       66.49      1.94 o 
   7   3  14      497.04      464.86      5.83 o 
   9   3  14        2.88        1.43      1.28 o 
  11   3  14       99.58       98.23      2.86 o 
  13   3  14       70.13       72.71      4.39 o 
  15   3  14       63.91       56.30      2.60 o 
 -14   4  14       19.87       18.74      1.85 o 
 -12   4  14      285.48      334.48      7.82 o 
 -10   4  14      122.39      130.29      3.51 o 
  -8   4  14        3.98        3.03      1.03 o 
  -6   4  14        5.05        3.35      1.00 o 
  -4   4  14       54.39       56.17      1.82 o 
  -2   4  14      327.36      326.28      4.68 o 
   0   4  14        3.68        1.26      0.91 o 
   2   4  14      202.80      190.91      3.56 o 
   4   4  14       75.17       73.73      2.42 o 
   6   4  14      366.52      335.68      5.58 o 
   8   4  14      147.88      141.72      3.11 o 
  10   4  14        4.06        2.64      1.46 o 
  12   4  14       25.25       27.36      2.93 o 
  14   4  14       18.24       23.32      2.37 o 
 -13   5  14       23.76       30.39      2.46 o 
 -11   5  14       43.26       47.56      2.46 o 
  -9   5  14      261.18      279.34      5.53 o 
  -7   5  14      173.07      194.99      3.59 o 
  -5   5  14        0.82        2.03      1.14 o 
  -3   5  14       14.36       10.25      1.20 o 
  -1   5  14       41.23       29.25      1.53 o 
   1   5  14        4.23        5.89      1.20 o 
   3   5  14       12.25       12.09      1.43 o 
   5   5  14       34.93       40.96      2.05 o 
   7   5  14        0.53       -0.84      1.10 o 
   9   5  14       78.00       80.43      6.10 o 
  11   5  14        6.94        7.22      2.01 o 
  13   5  14       22.12       22.50      2.46 o 
 -10   6  14       41.86       55.65      3.21 o 
  -8   6  14       86.59      102.70      3.46 o 
  -6   6  14      109.32      109.94      3.14 o 
  -4   6  14       13.00       11.74      1.41 o 
  -2   6  14      224.51      232.55      4.34 o 
   0   6  14      126.99      141.11      3.09 o 
   2   6  14       10.33       13.13      1.50 o 
   4   6  14       62.38       70.75      3.31 o 
   6   6  14       82.48       96.44      2.81 o 
   8   6  14      128.19      160.92      4.57 o 
  -3   7  14        0.40       -1.16      1.48 o 
  -1   7  14       36.05       34.89      2.25 o 
   1   7  14       53.39       60.09      3.15 o 
   3   7  14       21.79       30.23      2.47 o 
 -17   1  15       15.95       16.73      1.69 o 
 -15   1  15        3.23        1.04      1.35 o 
 -13   1  15       39.50       47.67      1.97 o 
 -11   1  15       37.06       40.97      1.81 o 
  -9   1  15     1818.80     1702.99     18.59 o 
  -7   1  15     1524.35     1461.95     15.02 o 
  -5   1  15        2.18        1.29      0.95 o 
  -3   1  15      176.44      188.88      3.11 o 
  -1   1  15       81.38       72.83      2.40 o 
   1   1  15      606.82      625.22     10.71 o 
   3   1  15      261.08      267.39      5.61 o 
   5   1  15      108.62      102.99      2.47 o 
   7   1  15       18.05       21.80      1.29 o 
   9   1  15        6.35        9.28      1.01 o 
  11   1  15       68.11       64.76      2.52 o 
  13   1  15       20.28       21.87      1.77 o 
  15   1  15      132.81      134.44      3.76 o 
  17   1  15        0.12       -1.61      1.37 o 
 -16   2  15        0.11        0.62      1.41 o 
 -14   2  15       33.83       40.67      1.83 o 
 -12   2  15       34.69       29.13      2.43 o 
 -10   2  15      113.84      110.24      2.66 o 
  -8   2  15      803.44      800.75      8.59 o 
  -6   2  15       14.46       13.25      1.09 o 
  -4   2  15      571.39      548.48      6.49 o 
  -2   2  15      693.62      653.05      7.91 o 
   0   2  15      122.27      134.80      2.65 o 
   2   2  15      591.54      569.10      8.70 o 
   4   2  15       44.27       43.26      1.69 o 
   6   2  15      147.48      148.75      3.07 o 
   8   2  15      105.69      106.20      2.42 o 
  10   2  15        6.54        4.80      1.35 o 
  12   2  15      181.03      184.93      6.91 o 
  14   2  15       65.09       60.89      2.71 o 
  16   2  15       13.18       13.81      1.81 o 
 -15   3  15      144.35      149.92      3.88 o 
 -13   3  15        1.94       -1.45      1.23 o 
 -11   3  15       30.56       37.61      2.03 o 
  -9   3  15      293.95      297.26      4.43 o 
  -7   3  15      382.38      364.87      5.01 o 
  -5   3  15       44.71       45.36      1.61 o 
  -3   3  15       65.86       51.76      1.69 o 
  -1   3  15       56.26       46.62      1.75 o 
   1   3  15       25.94       27.53      1.31 o 
   3   3  15      236.05      218.97      5.30 o 
   5   3  15       31.76       29.80      1.40 o 
   7   3  15       98.52       97.11      2.26 o 
   9   3  15        5.50        3.30      1.23 o 
  11   3  15       20.35       24.23      1.72 o 
  13   3  15       45.00       45.91      2.20 o 
  15   3  15       23.91       24.27      2.35 o 
 -14   4  15       86.87       94.26      3.59 o 
 -12   4  15       38.32       48.52      2.40 o 
 -10   4  15      305.84      299.22      6.72 o 
  -8   4  15      200.71      200.71      3.58 o 
  -6   4  15       62.31       56.33      1.89 o 
  -4   4  15      114.60      108.47      2.55 o 
  -2   4  15      110.58      102.38      2.48 o 
   0   4  15       62.33       61.33      2.11 o 
   2   4  15       80.18       75.29      2.47 o 
   4   4  15      304.12      272.27      5.39 o 
   6   4  15      107.46      116.28      3.12 o 
   8   4  15      739.41      708.19     10.18 o 
  10   4  15       16.44       10.65      1.77 o 
  12   4  15       85.29       98.89      3.97 o 
  14   4  15      134.59      154.04      5.95 o 
 -11   5  15       15.47       14.30      1.87 o 
  -9   5  15      107.32      101.03      3.35 o 
  -7   5  15      522.36      539.94      7.06 o 
  -5   5  15      276.32      280.79      4.52 o 
  -3   5  15       65.29       70.21      2.23 o 
  -1   5  15       12.14       15.35      1.44 o 
   1   5  15       53.91       49.64      2.21 o 
   3   5  15        0.23        0.69      1.22 o 
   5   5  15      112.91      119.68      3.28 o 
   7   5  15       36.88       34.84      2.12 o 
   9   5  15       46.30       44.61      2.96 o 
  11   5  15        2.84        4.79      2.99 o 
  -8   6  15        0.10       -0.08      1.73 o 
  -6   6  15       25.08       29.63      1.78 o 
  -4   6  15       13.69       16.34      1.61 o 
  -2   6  15      146.70      152.37      3.65 o 
   0   6  15       15.23       12.91      1.84 o 
   2   6  15      416.76      425.36      7.07 o 
   4   6  15        1.23        0.23      1.50 o 
   6   6  15        0.48       -1.08      1.36 o 
   8   6  15      171.95      191.27      5.09 o 
 -16   0  16      186.32      189.63      6.38 o 
 -14   0  16      388.08      392.20      9.88 o 
 -12   0  16      134.31      150.97      5.25 o 
 -10   0  16        0.01        0.23      1.62 o 
  -8   0  16     1225.74     1189.75     33.42 o 
  -6   0  16     1179.91     1097.71     17.66 o 
  -4   0  16        5.35        7.35      2.32 o 
  -2   0  16     1319.76     1283.65     24.67 o 
   0   0  16      181.02      174.80      5.37 o 
   2   0  16       60.93       65.90      3.85 o 
   4   0  16      207.86      217.78     10.05 o 
   6   0  16      383.38      371.35      7.38 o 
   8   0  16      233.39      245.63      5.57 o 
  10   0  16        8.89       13.20      3.28 o 
  12   0  16      346.22      349.95      9.25 o 
  14   0  16       80.89       89.88      4.58 o 
  16   0  16     1046.72     1077.55     22.81 o 
 -17   1  16        0.21        2.36      1.53 o 
 -15   1  16      168.77      182.54      4.34 o 
 -13   1  16       78.36       83.39      3.00 o 
 -11   1  16       29.54       34.77      2.53 o 
  -9   1  16      360.44      338.40      4.86 o 
  -7   1  16      251.15      226.04      3.36 o 
  -5   1  16      416.86      410.12      5.52 o 
  -3   1  16      694.69      672.40      8.19 o 
  -1   1  16       35.11       30.25      2.38 o 
   1   1  16        4.88        3.48      1.09 o 
   3   1  16        3.32        3.49      1.11 o 
   5   1  16       65.75       63.77      2.06 o 
   7   1  16      201.21      204.65      3.82 o 
   9   1  16       18.96       15.12      1.81 o 
  11   1  16       95.67      102.72      3.52 o 
  13   1  16       46.11       50.98      2.44 o 
  15   1  16      172.94      173.64      4.42 o 
 -16   2  16       17.27       22.06      1.91 o 
 -14   2  16        0.03        1.19      1.34 o 
 -12   2  16       56.62       46.78      2.40 o 
 -10   2  16       41.09       44.15      2.04 o 
  -8   2  16      389.06      354.06      4.22 o 
  -6   2  16        0.05       -0.05      0.79 o 
  -4   2  16      230.46      225.48      3.38 o 
  -2   2  16       14.22       11.55      0.98 o 
   0   2  16     1029.67     1025.98     11.83 o 
   2   2  16      154.94      158.47      3.01 o 
   4   2  16      419.25      405.49      6.05 o 
   6   2  16       62.13       55.62      1.98 o 
   8   2  16      121.08      123.79      2.71 o 
  10   2  16      225.78      228.82      4.95 o 
  12   2  16      117.60      127.05      3.67 o 
  14   2  16        3.15        1.53      1.48 o 
  16   2  16       59.53       66.01      2.90 o 
 -15   3  16      102.39      112.02      3.85 o 
 -13   3  16        1.09       -0.50      1.36 o 
 -11   3  16       59.46       67.43      2.61 o 
  -9   3  16      206.69      203.43      3.87 o 
  -7   3  16      278.61      275.48      4.21 o 
  -5   3  16        9.32        3.13      0.99 o 
  -3   3  16      261.26      237.16      4.08 o 
  -1   3  16       87.00       81.32      2.34 o 
   1   3  16      537.27      529.86      7.78 o 
   3   3  16      131.14      129.67      2.72 o 
   5   3  16      297.56      278.91      4.37 o 
   7   3  16      597.07      588.32      7.19 o 
   9   3  16       37.09       27.87      1.78 o 
  11   3  16       17.30       17.98      2.14 o 
  13   3  16        4.31        5.61      1.99 o 
  15   3  16        0.01       -2.49      1.66 o 
 -14   4  16        0.57        1.78      1.82 o 
 -12   4  16        4.55        4.54      1.54 o 
 -10   4  16      138.87      139.40      3.80 o 
  -8   4  16      268.73      288.83      4.57 o 
  -6   4  16        0.95        0.98      1.03 o 
  -4   4  16        4.28        0.81      1.01 o 
  -2   4  16      456.26      432.37      5.88 o 
   0   4  16      136.49      145.54      3.61 o 
   2   4  16        4.07        2.33      1.23 o 
   4   4  16      186.76      189.95      4.01 o 
   6   4  16     1081.42     1062.89     13.99 o 
   8   4  16      235.35      242.84      5.60 o 
  10   4  16        0.07        0.13      1.72 o 
  12   4  16       53.70       62.27      3.60 o 
 -11   5  16      196.02      214.02      5.62 o 
  -9   5  16       18.58       19.18      2.02 o 
  -7   5  16        7.01        6.88      1.31 o 
  -5   5  16       73.09       72.64      2.63 o 
  -3   5  16        0.83       -1.13      1.05 o 
  -1   5  16      288.43      278.25      4.82 o 
   1   5  16       50.85       51.76      2.74 o 
   3   5  16       10.84       14.87      1.61 o 
   5   5  16       52.43       58.37      2.46 o 
   7   5  16        1.89        0.10      1.91 o 
   9   5  16        2.37        0.13      1.83 o 
  11   5  16       12.04       12.06      2.31 o 
  -6   6  16       52.16       54.05      2.40 o 
  -4   6  16        0.10       -1.64      1.24 o 
  -2   6  16       79.62       76.56      3.13 o 
   0   6  16      139.57      140.93      3.74 o 
   2   6  16        2.01        1.88      2.11 o 
   4   6  16       13.88       14.73      3.23 o 
   6   6  16       36.61       34.93      2.50 o 
 -15   1  17       58.12       78.95      3.85 o 
 -13   1  17      225.46      221.57      4.82 o 
 -11   1  17      292.25      279.17      5.45 o 
  -9   1  17      111.96      113.46      2.58 o 
  -7   1  17       82.56       76.09      1.93 o 
  -5   1  17       75.97       69.36      1.95 o 
  -3   1  17      243.41      215.18      3.53 o 
  -1   1  17       69.91       64.93      3.11 o 
   1   1  17       56.39       56.38      2.58 o 
   3   1  17       49.92       51.26      2.11 o 
   5   1  17        5.18        6.01      1.14 o 
   7   1  17       32.95       31.19      1.48 o 
   9   1  17       94.94       85.88      3.11 o 
  11   1  17       39.54       43.81      3.18 o 
  13   1  17       24.91       26.94      2.06 o 
  15   1  17       74.85       77.29      3.14 o 
 -14   2  17        9.10        9.96      1.61 o 
 -12   2  17        0.04       -0.95      1.24 o 
 -10   2  17       53.70       61.90      2.42 o 
  -8   2  17      432.46      486.89      7.00 o 
  -6   2  17       87.16       90.07      2.58 o 
  -4   2  17        0.29        1.33      1.06 o 
  -2   2  17       47.22       54.89      2.10 o 
   0   2  17       49.79       49.91      2.02 o 
   2   2  17       42.58       41.11      1.68 o 
   4   2  17       45.64       45.19      1.85 o 
   6   2  17        1.58       -0.45      1.22 o 
   8   2  17      436.89      448.36      6.23 o 
  10   2  17      471.58      487.38      8.61 o 
  12   2  17        4.88        3.82      1.52 o 
  14   2  17       67.88       74.26      3.28 o 
 -13   3  17       10.84        9.47      1.70 o 
 -11   3  17        9.66        8.68      1.62 o 
  -9   3  17        1.51       -0.67      1.36 o 
  -7   3  17       89.98       92.06      2.39 o 
  -5   3  17       41.85       36.72      1.71 o 
  -3   3  17      104.78      101.06      2.74 o 
  -1   3  17      615.67      596.05      8.61 o 
   1   3  17       10.85       14.52      1.44 o 
   3   3  17      626.42      596.29      8.62 o 
   5   3  17      664.21      631.22     11.04 o 
   7   3  17      141.78      140.26      3.94 o 
   9   3  17       62.70       60.77      2.82 o 
  11   3  17       26.70       27.75      3.21 o 
  13   3  17       72.44       69.31      3.51 o 
 -12   4  17        5.20        4.48      1.83 o 
 -10   4  17      174.20      174.13      4.33 o 
  -8   4  17       98.94       92.75      2.79 o 
  -6   4  17      333.33      360.93      6.63 o 
  -4   4  17      153.67      169.06      3.30 o 
  -2   4  17       24.63       23.87      1.59 o 
   0   4  17       46.01       44.70      2.10 o 
   2   4  17        0.02        0.32      1.20 o 
   4   4  17       35.89       42.62      2.12 o 
   6   4  17      261.10      244.88      4.84 o 
   8   4  17       77.63       71.86      3.63 o 
  10   4  17       20.89       21.26      2.42 o 
  12   4  17       22.14       18.28      2.40 o 
  -9   5  17       15.36       16.30      2.45 o 
  -7   5  17        4.20        1.52      1.65 o 
  -5   5  17      126.55      142.17      3.27 o 
  -3   5  17      140.15      145.66      3.42 o 
  -1   5  17        4.57        5.57      1.44 o 
   1   5  17       21.51       20.14      1.81 o 
   3   5  17       43.37       49.15      2.57 o 
   5   5  17        4.15        5.74      1.60 o 
   7   5  17       85.13       72.07      4.18 o 
   9   5  17       16.64       27.51      2.85 o 
  -4   6  17       92.88       99.89      3.08 o 
  -2   6  17        0.34        0.69      1.34 o 
   0   6  17       42.65       48.93      2.76 o 
   2   6  17        4.65        3.65      1.75 o 
   4   6  17        0.07       -1.09      1.63 o 
 -14   0  18       70.70       70.72      8.46 o 
 -12   0  18       20.97       15.94      2.41 o 
 -10   0  18        3.20       -0.40      1.78 o 
  -8   0  18       16.00       11.25      1.67 o 
  -6   0  18     1517.31     1494.38     23.93 o 
  -4   0  18     1385.25     1350.65     21.51 o 
  -2   0  18       53.43       57.16      3.41 o 
   0   0  18      841.39      833.14     25.34 o 
   2   0  18      480.99      449.39     10.53 o 
   4   0  18       20.45       27.01      2.48 o 
   6   0  18      631.94      640.76     19.94 o 
   8   0  18      208.93      203.90      5.11 o 
  10   0  18        3.33        2.83      1.97 o 
  12   0  18        0.00       -0.43      1.94 o 
  14   0  18      594.00      600.48     20.77 o 
 -15   1  18       56.34       63.95      3.30 o 
 -13   1  18       25.45       25.63      1.95 o 
 -11   1  18      107.64      110.79      3.41 o 
  -9   1  18      199.18      189.43      4.89 o 
  -7   1  18        0.12       -0.93      0.92 o 
  -5   1  18        7.91        9.25      1.08 o 
  -3   1  18      113.73      106.02      2.94 o 
  -1   1  18      792.03      756.55     16.17 o 
   1   1  18      248.33      239.93      4.84 o 
   3   1  18      271.53      276.87      5.33 o 
   5   1  18        4.91        2.62      1.12 o 
   7   1  18      417.15      418.20      5.91 o 
   9   1  18        4.53        2.99      1.38 o 
  11   1  18       44.53       45.80      2.52 o 
  13   1  18      263.36      267.12      5.81 o 
  15   1  18      341.14      359.84      7.15 o 
 -14   2  18      489.84      500.75     13.60 o 
 -12   2  18        7.69        7.47      1.90 o 
 -10   2  18        3.57        5.27      2.61 o 
  -8   2  18       59.50       50.86      2.13 o 
  -6   2  18      654.42      639.89      8.99 o 
  -4   2  18      457.55      439.04      6.73 o 
  -2   2  18      291.14      281.90      4.98 o 
   0   2  18     1107.88     1043.26     13.57 o 
   2   2  18        1.45       -0.39      0.98 o 
   4   2  18      324.97      316.02      5.25 o 
   6   2  18      226.16      228.16      4.18 o 
   8   2  18      198.18      204.59      4.16 o 
  10   2  18       25.56       25.89      1.99 o 
  12   2  18       19.34       19.60      1.97 o 
  14   2  18       25.76       27.41      2.23 o 
 -13   3  18      202.73      221.93      4.97 o 
 -11   3  18      185.05      207.55      6.62 o 
  -9   3  18       64.81       49.61      2.38 o 
  -7   3  18      201.57      211.00      4.68 o 
  -5   3  18      122.20      115.68      2.87 o 
  -3   3  18        6.32        6.68      1.32 o 
  -1   3  18       97.61       90.47      2.75 o 
   1   3  18       25.83       25.19      1.75 o 
   3   3  18        0.63        2.83      1.26 o 
   5   3  18        9.81        9.80      1.44 o 
   7   3  18      144.01      140.59      3.24 o 
   9   3  18        0.75        0.07      1.75 o 
  11   3  18       44.28       43.60      3.34 o 
  13   3  18       49.00       48.27      3.16 o 
 -10   4  18       40.79       46.89      2.50 o 
  -8   4  18       15.13       13.17      1.73 o 
  -6   4  18        8.43        5.63      1.24 o 
  -4   4  18       89.38       90.90      2.69 o 
  -2   4  18      148.02      136.47      3.67 o 
   0   4  18        1.08        1.62      1.29 o 
   2   4  18        5.29        9.14      1.49 o 
   4   4  18       22.09       20.41      1.96 o 
   6   4  18      116.73      115.02      3.89 o 
   8   4  18       29.79       39.30      2.97 o 
  10   4  18        0.46        1.02      2.12 o 
  -7   5  18      447.00      506.17      8.41 o 
  -5   5  18        2.03        4.39      1.35 o 
  -3   5  18      108.39      108.74      3.34 o 
  -1   5  18        1.83        1.38      1.44 o 
   1   5  18      182.56      214.35      7.00 o 
   3   5  18       22.39       19.71      2.01 o 
   5   5  18      108.58      123.06      3.92 o 
   7   5  18        5.50        7.24      2.18 o 
   0   6  18        6.59        7.05      1.89 o 
 -13   1  19        0.61        0.89      1.77 o 
 -11   1  19        2.69        1.60      1.72 o 
  -9   1  19       68.94       64.29      3.11 o 
  -7   1  19      334.31      320.29      5.10 o 
  -5   1  19       19.15       20.13      1.64 o 
  -3   1  19       61.77       58.07      1.94 o 
  -1   1  19      190.07      181.28      4.28 o 
   1   1  19      776.11      772.22     16.04 o 
   3   1  19       53.84       56.48      2.88 o 
   5   1  19       73.25       73.18      3.13 o 
   7   1  19       46.71       53.97      1.98 o 
   9   1  19      241.91      237.99      5.31 o 
  11   1  19       30.80       30.97      2.22 o 
  13   1  19        8.11       10.85      2.74 o 
 -14   2  19       71.10       69.54      4.24 o 
 -12   2  19       41.94       44.23      3.51 o 
 -10   2  19       59.08       63.16      3.20 o 
  -8   2  19        5.03        2.79      1.28 o 
  -6   2  19        2.16        3.12      1.20 o 
  -4   2  19       52.76       55.41      2.16 o 
  -2   2  19       21.05       17.65      1.55 o 
   0   2  19      173.39      162.04      3.67 o 
   2   2  19        0.20       -0.99      1.02 o 
   4   2  19       52.83       52.34      1.97 o 
   6   2  19        5.79        3.47      1.15 o 
   8   2  19       19.81       19.72      1.96 o 
  10   2  19        0.32        0.42      1.42 o 
  12   2  19       22.15       26.08      2.17 o 
 -11   3  19      314.84      356.23      6.62 o 
  -9   3  19       38.46       35.06      3.03 o 
  -7   3  19      103.82      109.34      2.99 o 
  -5   3  19       36.17       34.32      1.97 o 
  -3   3  19      156.59      155.88      3.68 o 
  -1   3  19      236.91      217.00      4.40 o 
   1   3  19       32.91       28.30      1.83 o 
   3   3  19       10.36        8.57      1.47 o 
   5   3  19      308.25      293.64      5.39 o 
   7   3  19      191.48      191.08      6.12 o 
   9   3  19        0.24       -1.00      1.75 o 
  11   3  19       20.00       16.65      2.45 o 
 -10   4  19        7.84        4.71      1.93 o 
  -8   4  19        0.19       -2.15      1.43 o 
  -6   4  19       11.66        8.56      1.46 o 
  -4   4  19       27.69       26.81      1.85 o 
  -2   4  19        0.09       -1.43      1.40 o 
   0   4  19        5.76        4.21      1.41 o 
   2   4  19       26.03       28.24      1.97 o 
   4   4  19        1.58        1.83      1.45 o 
   6   4  19        0.02        0.98      1.50 o 
   8   4  19      216.09      207.85      8.97 o 
  10   4  19        7.23        4.07      2.12 o 
  -7   5  19       31.58       33.29      2.71 o 
  -5   5  19      287.80      302.99      5.89 o 
  -3   5  19        0.58        0.03      1.55 o 
  -1   5  19      165.11      182.23      5.90 o 
   1   5  19       10.04       13.25      1.94 o 
   3   5  19       77.60       87.40      3.42 o 
   5   5  19       57.14       64.30      4.62 o 
 -12   0  20      266.37      287.78      8.37 o 
 -10   0  20      216.85      232.08      7.61 o 
  -8   0  20      369.37      371.13      7.80 o 
  -6   0  20       54.99       49.40      2.63 o 
  -4   0  20        0.45       -0.91      1.43 o 
  -2   0  20     1327.48     1288.98     25.59 o 
   0   0  20      151.63      136.88      5.30 o 
   2   0  20      150.61      144.02      8.02 o 
   4   0  20        2.06        1.74      1.78 o 
   6   0  20        7.35        7.48      1.77 o 
   8   0  20      177.86      162.48      6.07 o 
  10   0  20        2.96        1.67      2.19 o 
  12   0  20       31.26       33.28      3.41 o 
 -13   1  20      222.94      237.22      6.27 o 
 -11   1  20        6.42        8.92      1.92 o 
  -9   1  20      160.08      160.99      4.90 o 
  -7   1  20       42.06       35.26      3.01 o 
  -5   1  20      205.28      181.72      3.52 o 
  -3   1  20        2.04        3.61      1.24 o 
  -1   1  20       34.08       27.40      1.95 o 
   1   1  20       76.87       70.81      2.84 o 
   3   1  20      250.84      248.28      4.66 o 
   5   1  20        1.42        1.89      1.23 o 
   7   1  20        0.71        0.63      1.11 o 
   9   1  20        1.05        2.06      1.52 o 
  11   1  20       87.63       97.54      6.83 o 
  13   1  20        0.03        0.73      1.60 o 
 -12   2  20       16.68       19.43      4.85 o 
 -10   2  20       22.12       26.89      2.60 o 
  -8   2  20      753.42      714.32     12.96 o 
  -6   2  20      730.03      700.86      9.97 o 
  -4   2  20       26.16       26.21      1.79 o 
  -2   2  20        5.59        4.18      1.31 o 
   0   2  20        8.51        8.95      1.42 o 
   2   2  20      488.35      489.55      6.89 o 
   4   2  20        0.55       -0.42      1.09 o 
   6   2  20       23.81       24.29      1.76 o 
   8   2  20       21.24       24.73      2.10 o 
  10   2  20        1.73        2.34      1.63 o 
  12   2  20       25.14       28.67      2.30 o 
 -11   3  20       15.08       24.35      4.79 o 
  -9   3  20        0.05       -2.57      1.83 o 
  -7   3  20      210.86      216.93      4.58 o 
  -5   3  20        5.77        4.82      1.38 o 
  -3   3  20       92.41      106.96      3.19 o 
  -1   3  20        5.56        5.38      1.43 o 
   1   3  20       54.26       52.24      2.38 o 
   3   3  20        2.62        1.81      1.33 o 
   5   3  20        1.28        3.58      1.42 o 
   7   3  20      101.47       94.74      7.03 o 
   9   3  20        1.10        1.71      2.12 o 
  -8   4  20       52.28       46.92      3.35 o 
  -6   4  20        2.41        0.02      1.63 o 
  -4   4  20        6.31        8.20      1.62 o 
  -2   4  20        0.30       -1.37      1.37 o 
   0   4  20       32.50       32.14      2.23 o 
   2   4  20        6.07        4.16      1.69 o 
   4   4  20        3.59        1.38      1.63 o 
   6   4  20       45.89       42.46      2.73 o 
   8   4  20      175.09      170.53      5.75 o 
  -3   5  20        0.05        0.26      1.63 o 
  -1   5  20       63.16       59.82      3.02 o 
   1   5  20      157.23      154.36      4.56 o 
   3   5  20        4.90        3.13      2.16 o 
 -11   1  21        1.36        0.97      1.78 o 
  -9   1  21       77.57       70.89      3.45 o 
  -7   1  21      126.66      143.03      5.67 o 
  -5   1  21      108.76      113.58      3.16 o 
  -3   1  21      317.21      300.75      5.38 o 
  -1   1  21       26.48       25.43      1.94 o 
   1   1  21       39.92       43.54      2.55 o 
   3   1  21        0.25        1.17      1.25 o 
   5   1  21      142.64      143.18      3.28 o 
   7   1  21       51.77       51.24      3.64 o 
   9   1  21      315.98      327.45      6.77 o 
  11   1  21      299.39      325.47     10.22 o 
 -10   2  21        7.95        5.21      2.25 o 
  -8   2  21      190.53      197.16      5.75 o 
  -6   2  21        0.84        0.65      1.37 o 
  -4   2  21       35.53       36.86      2.00 o 
  -2   2  21        2.06        0.72      1.25 o 
   0   2  21       51.22       56.06      2.38 o 
   2   2  21       37.66       39.72      2.13 o 
   4   2  21       55.21       58.96      2.47 o 
   6   2  21        3.43        4.50      1.42 o 
   8   2  21       35.12       37.78      3.05 o 
  10   2  21      215.42      203.22      6.06 o 
  -9   3  21        1.19       -0.76      2.34 o 
  -7   3  21      136.35      135.04      4.27 o 
  -5   3  21      174.19      185.48      4.74 o 
  -3   3  21        0.97        0.21      1.36 o 
  -1   3  21      114.33      119.40      3.45 o 
   1   3  21      201.60      206.81      4.71 o 
   3   3  21       32.57       25.57      1.98 o 
   5   3  21       42.52       49.86      3.60 o 
   7   3  21       27.04       27.16      3.49 o 
   9   3  21        0.78        0.98      2.09 o 
  -6   4  21      181.76      187.04      6.13 o 
  -4   4  21      265.10      285.44      5.64 o 
  -2   4  21       28.02       27.88      2.05 o 
   0   4  21       14.01       14.03      2.03 o 
   2   4  21        9.73        8.17      1.86 o 
   4   4  21        6.83        8.95      1.90 o 
   6   4  21      224.71      216.57      8.18 o 
 -10   0  22        4.62        5.14      3.41 o 
  -8   0  22       66.73       64.83      5.98 o 
  -6   0  22      191.40      178.60      6.43 o 
  -4   0  22       24.67       22.94      2.90 o 
  -2   0  22       37.82       44.00      6.50 o 
   0   0  22      234.80      241.16      7.63 o 
   2   0  22     1161.11     1138.38     23.49 o 
   4   0  22       60.87       57.98      3.15 o 
   6   0  22      120.47      120.52      4.37 o 
   8   0  22       50.79       61.07      4.20 o 
  10   0  22       42.31       39.83      8.02 o 
  -9   1  22        1.13        2.27      1.89 o 
  -7   1  22        6.00        8.11      1.57 o 
  -5   1  22        4.43        3.80      1.42 o 
  -3   1  22        9.29       10.12      1.54 o 
  -1   1  22       28.25       27.12      1.89 o 
   1   1  22      576.28      567.96      9.54 o 
   3   1  22      235.88      238.85      4.77 o 
   5   1  22       48.81       46.73      2.11 o 
   7   1  22        0.01        0.94      1.62 o 
   9   1  22        3.26        5.45      1.84 o 
  -8   2  22        0.00       -0.05      1.94 o 
  -6   2  22       13.90       14.82      1.79 o 
  -4   2  22       17.15       14.42      1.69 o 
  -2   2  22       65.27       70.71      2.69 o 
   0   2  22      520.74      502.56      8.01 o 
   2   2  22       62.04       65.54      2.69 o 
   4   2  22      223.95      199.68      4.88 o 
   6   2  22       68.54       64.07      2.67 o 
   8   2  22        8.39        9.63      2.74 o 
  -7   3  22       69.02       67.35      3.75 o 
  -5   3  22       30.19       33.93      2.46 o 
  -3   3  22       75.22       77.25      2.92 o 
  -1   3  22        0.14        0.14      1.42 o 
   1   3  22       29.99       30.05      2.35 o 
   3   3  22        2.90        1.88      1.62 o 
   5   3  22        0.00        1.04      1.63 o 
   7   3  22        7.38        4.08      2.25 o 
  -2   4  22       56.54       57.70      3.57 o 
   0   4  22       53.29       61.29      3.11 o 
   2   4  22       95.44      101.73      3.81 o 
  -9   1  23       11.63        6.19      3.68 o 
  -7   1  23       34.16       38.91      2.28 o 
  -5   1  23      524.88      533.01      8.30 o 
  -3   1  23      200.47      207.45      4.52 o 
  -1   1  23        7.38        8.16      1.60 o 
   1   1  23      270.80      255.49      5.70 o 
   3   1  23        0.05        1.36      1.44 o 
   5   1  23      203.12      211.05      4.55 o 
   7   1  23       87.71       89.18      4.01 o 
  -6   2  23       33.89       33.69      2.22 o 
  -4   2  23        1.93       -1.18      1.58 o 
  -2   2  23       30.98       28.83      2.11 o 
   0   2  23       11.47       14.55      1.98 o 
   2   2  23      189.20      184.19      4.80 o 
   4   2  23       10.76       13.59      2.01 o 
   6   2  23       56.31       58.98      3.60 o 
  -5   3  23      259.56      239.57      5.74 o 
  -3   3  23       61.54       55.48      2.65 o 
  -1   3  23        0.82       -0.40      1.63 o 
   1   3  23        4.82        3.78      1.80 o 
   3   3  23       15.42       16.28      2.06 o 
  -6   0  24      220.62      230.43      7.89 o 
  -4   0  24       15.14       10.76      2.81 o 
  -2   0  24       29.21       26.07      3.21 o 
   0   0  24       18.26       21.15      3.13 o 
   2   0  24       23.28       17.66      2.86 o 
   4   0  24      188.86      206.01      8.63 o 
   6   0  24       10.27       10.69      3.01 o 
  -5   1  24      105.02      101.54      4.60 o 
  -3   1  24       53.07       50.71      2.76 o 
  -1   1  24       60.42       61.59      2.66 o 
   1   1  24       21.24       30.88      2.39 o 
   3   1  24       42.84       40.91      2.44 o 
   5   1  24       18.53       21.48      1.83 o 
  -4   2  24       77.36       75.65      3.28 o 
  -2   2  24        0.68        1.48      1.53 o 
   0   2  24        1.72        2.89      1.72 o 
   2   2  24        4.62        1.11      1.76 o 
   4   2  24        5.11        3.77      1.80 o 
  -1   1  25       48.52       58.60      5.60 o 
   1   1  25        7.06       10.17      2.07 o 
                                                 
